# Supplementary material for: The effects of taxonomy, diet, and ecology on the microbiota of riverine macroinvertebrates
Source: Ecol Evol. 2020 Nov 18;10(24):14000–19. doi: 10.1002/ece3.6993 (PMC7771166; doi:10.1002/ece3.6993)
Supplement: Supplementary file 3 — Dataset S1 [file ECE3-10-14000-s003.xlsx]

## Sheet: DATASET S1
DATASET S1. Details of 264 invertebrate samples collected between October 2016 and August 2017 for the present study, including date and time of sampling, sampling site, invertebrate taxonomy, functional feeding group, traditional feeding habit, water velocity level, and microhabitat.
Sample ID	Scientific Name	Family	Order	Sampling date	Site	Latitude	Longitude	Functional feeding group	Traditional feeding habit	Water velocity level	Microhabitat type	Invertebrate COI accession number	Bacterial 16S rRNA accession number
INVSJ16L011	Stictochironomus spp.	Chironomidae	Diptera	October 24th, 2016 @ 10:00 ADT	6	45.9456	-66.6315	Collector	Omnivore	Low		MT186286	SRR10989711
INVSJ16L013	Polypedilum spp.	Chironomidae	Diptera	October 24th, 2016 @ 10:00 ADT	6	45.9456	-66.6315	Collector	Omnivore	Low		MT186287	SRR10989710
INVSJ16L014	Stictochironomus devinctus	Chironomidae	Diptera	October 24th, 2016 @ 10:00 ADT	6	45.9456	-66.6315	Collector	Omnivore	Low		MT186288	SRR10989695
INVSJ16L015	Polypedilum spp.	Chironomidae	Diptera	October 24th, 2016 @ 10:00 ADT	6	45.9456	-66.6315	Collector	Omnivore	Low		MT186289	SRR10989492
INVSJ16L016	Polypedilum spp.	Chironomidae	Diptera	October 24th, 2016 @ 10:00 ADT	6	45.9456	-66.6315	Collector	Omnivore	Low		MT186290	SRR10989641
INVSJ16L025	Ladislavella elodes	Lymnaeidae	Heterobranchia	October 24th, 2016 @ 10:00 ADT	6	45.9456	-66.6315	Scraper	Herbivore	Low		MT186291	SRR10989630
INVSJ16L027	Ladislavella elodes	Lymnaeidae	Heterobranchia	October 24th, 2016 @ 10:00 ADT	6	45.9456	-66.6315	Scraper	Herbivore	Low		MT186292	SRR10989619
INVSJ16L028	Ladislavella elodes	Lymnaeidae	Heterobranchia	October 24th, 2016 @ 10:00 ADT	6	45.9456	-66.6315	Scraper	Herbivore	Low		MT186293	SRR10989576
INVSJ16L039	Polypedilum spp.	Chironomidae	Diptera	October 24th, 2016 @ 12:00 ADT	5	45.9562	-66.6252	Collector	Omnivore	Low		MT186294	SRR10989565
INVSJ16L040	Polypedilum spp.	Chironomidae	Diptera	October 24th, 2016 @ 12:00 ADT	5	45.9562	-66.6252	Collector	Omnivore	Low		MT186295	SRR10989554
INVSJ16L041	Polypedilum spp.	Chironomidae	Diptera	October 24th, 2016 @ 12:00 ADT	5	45.9562	-66.6252	Collector	Omnivore	Low		MT186296	SRR10989709
INVSJ16L046	Sialis velata	Sialidae	Megaloptera	October 24th, 2016 @ 12:00 ADT	5	45.9562	-66.6252	Predator	Carnivore	Low		MT186297	SRR10989738
INVSJ16L047	Sialis velata	Sialidae	Megaloptera	October 24th, 2016 @ 12:00 ADT	5	45.9562	-66.6252	Predator	Carnivore	Low		MT186298	SRR10989727
INVSJ16L048	Sialis velata	Sialidae	Megaloptera	October 24th, 2016 @ 12:00 ADT	5	45.9562	-66.6252	Predator	Carnivore	Low		MT186299	SRR10989716
INVSJ16L050	Ephemera simulans	Ephemeridae	Ephemeroptera	October 24th, 2016 @ 12:00 ADT	5	45.9562	-66.6252	Collector	Herbivore	Low		MT186300	SRR10989665
INVSJ16L051	Hexagenia spp.	Ephemeridae	Ephemeroptera	October 24th, 2016 @ 12:00 ADT	5	45.9562	-66.6252	Collector	Herbivore	Low		MT186301	SRR10989654
INVSJ16L053	Ladislavella elodes	Lymnaeidae	Heterobranchia	October 24th, 2016 @ 12:00 ADT	5	45.9562	-66.6252	Scraper	Herbivore	Low		MT186302	SRR10989547
INVSJ16L054	Amnicola limosus	Amnicolidae	Caenogastropoda	October 24th, 2016 @ 12:00 ADT	5	45.9562	-66.6252	Scraper	Herbivore	Low		MT186303	SRR10989536
INVSJ16L055	Amnicola limosus	Amnicolidae	Caenogastropoda	October 24th, 2016 @ 12:00 ADT	5	45.9562	-66.6252	Scraper	Herbivore	Low		MT186304	SRR10989525
INVSJ16L056	Amnicola limosus	Amnicolidae	Caenogastropoda	October 24th, 2016 @ 12:00 ADT	5	45.9562	-66.6252	Scraper	Herbivore	Low		MT186305	SRR10989706
INVSJ16L058	Trichocorixa borealis	Corixidae	Hemiptera	October 24th, 2016 @ 12:00 ADT	5	45.9562	-66.6252	Piercer	Herbivore	Low		MT186306	SRR10989694
INVSJ16L059	Trichocorixa borealis	Corixidae	Hemiptera	October 24th, 2016 @ 12:00 ADT	5	45.9562	-66.6252	Piercer	Herbivore	Low		MT186307	SRR10989683
INVSJ16L060	Trichocorixa sexcincta	Corixidae	Hemiptera	October 24th, 2016 @ 12:00 ADT	5	45.9562	-66.6252	Piercer	Herbivore	Low		MT186308	SRR10989608
INVSJ16L074	Polypedilum spp.	Chironomidae	Diptera	October 24th, 2016 @ 14:00 ADT	4	45.9671	-66.6316	Collector	Omnivore	Low		MT186309	SRR10989597
INVSJ16L075	Polypedilum spp.	Chironomidae	Diptera	October 24th, 2016 @ 14:00 ADT	4	45.9671	-66.6316	Collector	Omnivore	Low		MT186310	SRR10989586
INVSJ16L076	Polypedilum spp.	Chironomidae	Diptera	October 24th, 2016 @ 14:00 ADT	4	45.9671	-66.6316	Collector	Omnivore	Low		MT186311	SRR10989511
INVSJ16L079	Amnicola limosus	Amnicolidae	Caenogastropoda	October 24th, 2016 @ 14:00 ADT	4	45.9671	-66.6316	Scraper	Herbivore	Low		MT186312	SRR10989500
INVSJ16L082	Amnicola limosus	Amnicolidae	Caenogastropoda	October 24th, 2016 @ 14:00 ADT	4	45.9671	-66.6316	Scraper	Herbivore	Low		MT186313	SRR10989495
INVSJ16L083	Amnicola limosus	Amnicolidae	Caenogastropoda	October 24th, 2016 @ 14:00 ADT	4	45.9671	-66.6316	Scraper	Herbivore	Low		MT186314	SRR10989494
INVSJ16L084	Valvata tricarinata	Valvatidae	Heterobranchia	October 24th, 2016 @ 14:00 ADT	4	45.9671	-66.6316	Scraper	Herbivore	Low		MT186315	SRR10989493
INVSJ16L085	Valvata tricarinata	Valvatidae	Heterobranchia	October 24th, 2016 @ 14:00 ADT	4	45.9671	-66.6316	Scraper	Herbivore	Low		MT186316	SRR10989491
INVSJ16L086	Sialis velata	Sialidae	Megaloptera	October 24th, 2016 @ 14:00 ADT	4	45.9671	-66.6316	Predator	Carnivore	Low		MT186317	SRR10989490
INVSJ16L087	Sialis velata	Sialidae	Megaloptera	October 24th, 2016 @ 14:00 ADT	4	45.9671	-66.6316	Predator	Carnivore	Low		MT186318	SRR10989489
INVSJ16L100	Microtendipes spp.	Chironomidae	Diptera	October 25th, 2016 @ 09:00 ADT	1	45.9717	-66.8053	Collector	Omnivore	High		MT186319	SRR10989488
INVSJ16L101	Microtendipes spp.	Chironomidae	Diptera	October 25th, 2016 @ 09:00 ADT	1	45.9717	-66.8053	Collector	Omnivore	High		MT186320	SRR10989487
INVSJ16L102	Microtendipes spp.	Chironomidae	Diptera	October 25th, 2016 @ 09:00 ADT	1	45.9717	-66.8053	Collector	Omnivore	High		MT186321	SRR10989486
INVSJ16L111	Ceratopsyche alternans	Hydropsychidae	Trichoptera	October 25th, 2016 @ 09:00 ADT	1	45.9717	-66.8053	Collector	Omnivore	High		MT186322	SRR10989485
INVSJ16L113	Ceratopsyche alternans	Hydropsychidae	Trichoptera	October 25th, 2016 @ 09:00 ADT	1	45.9717	-66.8053	Collector	Omnivore	High		MT186323	SRR10989484
INVSJ16L117	Chimarra obscura	Philopotamidae	Trichoptera	October 25th, 2016 @ 09:00 ADT	1	45.9717	-66.8053	Collector	Omnivore	High		MT186324	SRR10989643
INVSJ16L118	Chimarra obscura	Philopotamidae	Trichoptera	October 25th, 2016 @ 09:00 ADT	1	45.9717	-66.8053	Collector	Omnivore	High		MT186325	SRR10989642
INVSJ16L119	Chimarra obscura	Philopotamidae	Trichoptera	October 25th, 2016 @ 09:00 ADT	1	45.9717	-66.8053	Collector	Omnivore	High		MT186326	SRR10989640
INVSJ16L127	Macronema zebratum	Hydropsychidae	Trichoptera	October 25th, 2016 @ 09:00 ADT	1	45.9717	-66.8053	Collector	Omnivore	High		MT186327	SRR10989639
INVSJ16L129	Macronema zebratum	Hydropsychidae	Trichoptera	October 25th, 2016 @ 09:00 ADT	1	45.9717	-66.8053	Collector	Omnivore	High		MT186328	SRR10989638
INVSJ16L130	Macronema zebratum	Hydropsychidae	Trichoptera	October 25th, 2016 @ 09:00 ADT	1	45.9717	-66.8053	Collector	Omnivore	High		MT186329	SRR10989637
INVSJ16L131	Macronema zebratum	Hydropsychidae	Trichoptera	October 25th, 2016 @ 09:00 ADT	1	45.9717	-66.8053	Collector	Omnivore	High		MT186330	SRR10989636
INVSJ16L132	Macronema zebratum	Hydropsychidae	Trichoptera	October 25th, 2016 @ 09:00 ADT	1	45.9717	-66.8053	Collector	Omnivore	High		MT186331	SRR10989635
INVSJ16L133	Macronema zebratum	Hydropsychidae	Trichoptera	October 25th, 2016 @ 09:00 ADT	1	45.9717	-66.8053	Collector	Omnivore	High		MT186332	SRR10989634
INVSJ16L134	Macronema zebratum	Hydropsychidae	Trichoptera	October 25th, 2016 @ 09:00 ADT	1	45.9717	-66.8053	Collector	Omnivore	High		MT186333	SRR10989633
INVSJ16L138	Ceratopsyche alternans	Hydropsychidae	Trichoptera	October 25th, 2016 @ 09:00 ADT	1	45.9717	-66.8053	Collector	Omnivore	High		MT186334	SRR10989632
INVSJ16L151	Microtendipes spp.	Chironomidae	Diptera	October 25th, 2016 @ 12:00 ADT	2	45.9713	-66.7783	Collector	Omnivore	High		MT186335	SRR10989631
INVSJ16L155	Maccaffertium terminatum	Heptageniidae	Ephemeroptera	October 25th, 2016 @ 12:00 ADT	2	45.9713	-66.7783	Scraper	Herbivore	High		MT186336	SRR10989629
INVSJ16L157	Ephemerella subvaria	Ephemerellidae	Ephemeroptera	October 25th, 2016 @ 12:00 ADT	2	45.9713	-66.7783	Collector	Herbivore	High		MT186337	SRR10989628
INVSJ16L159	Ephemerella subvaria	Ephemerellidae	Ephemeroptera	October 25th, 2016 @ 12:00 ADT	2	45.9713	-66.7783	Collector	Herbivore	High		MT186338	SRR10989627
INVSJ16L162	Chimarra obscura	Philopotamidae	Trichoptera	October 25th, 2016 @ 12:00 ADT	2	45.9713	-66.7783	Collector	Omnivore	High		MT186339	SRR10989626
INVSJ16L164	Chimarra obscura	Philopotamidae	Trichoptera	October 25th, 2016 @ 12:00 ADT	2	45.9713	-66.7783	Collector	Omnivore	High		MT186340	SRR10989625
INVSJ16L166	Chimarra obscura	Philopotamidae	Trichoptera	October 25th, 2016 @ 12:00 ADT	2	45.9713	-66.7783	Collector	Omnivore	High		MT186341	SRR10989624
INVSJ16L171	Ceratopsyche alternans	Hydropsychidae	Trichoptera	October 25th, 2016 @ 12:00 ADT	2	45.9713	-66.7783	Collector	Omnivore	High		MT186342	SRR10989623
INVSJ16L172	Ceratopsyche alternans	Hydropsychidae	Trichoptera	October 25th, 2016 @ 12:00 ADT	2	45.9713	-66.7783	Collector	Omnivore	High		MT186343	SRR10989622
INVSJ16L174	Ceratopsyche alternans	Hydropsychidae	Trichoptera	October 25th, 2016 @ 12:00 ADT	2	45.9713	-66.7783	Collector	Omnivore	High		MT186344	SRR10989621
INVSJ16L180	Macronema zebratum	Hydropsychidae	Trichoptera	October 25th, 2016 @ 12:00 ADT	2	45.9713	-66.7783	Collector	Omnivore	High		MT186345	SRR10989620
INVSJ16L181	Macronema zebratum	Hydropsychidae	Trichoptera	October 25th, 2016 @ 12:00 ADT	2	45.9713	-66.7783	Collector	Omnivore	High		MT186346	SRR10989618
INVSJ16L183	Macronema zebratum	Hydropsychidae	Trichoptera	October 25th, 2016 @ 12:00 ADT	2	45.9713	-66.7783	Collector	Omnivore	High		MT186347	SRR10989617
INVSJ16L190	Agnetina capitata	Perlidae	Plecoptera	October 25th, 2016 @ 12:00 ADT	2	45.9713	-66.7783	Predator	Carnivore	High		MT186348	SRR10989616
INVSJ16L192	Acroneuria lycorias	Perlidae	Plecoptera	October 25th, 2016 @ 12:00 ADT	2	45.9713	-66.7783	Predator	Carnivore	High		MT186349	SRR10989615
INVSJ16L193	Agnetina capitata	Perlidae	Plecoptera	October 25th, 2016 @ 12:00 ADT	2	45.9713	-66.7783	Predator	Carnivore	High		MT186350	SRR10989614
INVSJ16L194	Agnetina capitata	Perlidae	Plecoptera	October 25th, 2016 @ 12:00 ADT	2	45.9713	-66.7783	Predator	Carnivore	High		MT186351	SRR10989613
INVSJ16L196	Ephemerella subvaria	Ephemerellidae	Ephemeroptera	October 25th, 2016 @ 12:00 ADT	2	45.9713	-66.7783	Collector	Herbivore	High		MT186352	SRR10989612
INVSJ16L212	Sialis velata	Sialidae	Megaloptera	October 25th, 2016 @ 15:00 ADT	3/A	45.9682	-66.7527	Predator	Carnivore	High		MT186353	SRR10989579
INVSJ16L213	Sialis velata	Sialidae	Megaloptera	October 25th, 2016 @ 15:00 ADT	3/A	45.9682	-66.7527	Predator	Carnivore	High		MT186354	SRR10989578
INVSJ16L214	Sialis velata	Sialidae	Megaloptera	October 25th, 2016 @ 15:00 ADT	3/A	45.9682	-66.7527	Predator	Carnivore	High		MT186355	SRR10989577
INVSJ16L217	Physella ancillaria	Physidae	Heterobranchia	October 25th, 2016 @ 15:00 ADT	3/A	45.9682	-66.7527	Scraper	Herbivore	High		MT186356	SRR10989575
INVSJ16L219	Physella ancillaria	Physidae	Heterobranchia	October 25th, 2016 @ 15:00 ADT	3/A	45.9682	-66.7527	Scraper	Herbivore	High		MT186357	SRR10989574
INVSJ16L223	Physella ancillaria	Physidae	Heterobranchia	October 25th, 2016 @ 15:00 ADT	3/A	45.9682	-66.7527	Scraper	Herbivore	High		MT186358	SRR10989573
INVSJ16L227	Ephemera varia	Ephemeridae	Ephemeroptera	October 25th, 2016 @ 15:00 ADT	3/A	45.9682	-66.7527	Collector	Herbivore	High		MT186359	SRR10989572
INVSJ16L228	Ephemera varia	Ephemeridae	Ephemeroptera	October 25th, 2016 @ 15:00 ADT	3/A	45.9682	-66.7527	Collector	Herbivore	High		MT186360	SRR10989571
INVSJ16L229	Maccaffertium smithae	Heptageniidae	Ephemeroptera	October 25th, 2016 @ 15:00 ADT	3/A	45.9682	-66.7527	Collector	Herbivore	High		MT186361	SRR10989570
INVSJ16L230	Maccaffertium smithae	Heptageniidae	Ephemeroptera	October 25th, 2016 @ 15:00 ADT	3/A	45.9682	-66.7527	Collector	Herbivore	High		MT186362	SRR10989569
INVSJ16L231	Maccaffertium smithae	Heptageniidae	Ephemeroptera	October 25th, 2016 @ 15:00 ADT	3/A	45.9682	-66.7527	Collector	Herbivore	High		MT186363	SRR10989568
INVSJ17L001	Gyrinus spp.	Gyrinidae	Coleoptera	August 30th, 2017 @ 13:00 ADT	3/A	45.9682	-66.7527	Predator	Carnivore		Macrophyte	MT186364	SRR10989567
INVSJ17L002	Gyrinus spp.	Gyrinidae	Coleoptera	August 30th, 2017 @ 13:00 ADT	3/A	45.9682	-66.7527	Predator	Carnivore		Macrophyte	MT186365	SRR10989566
INVSJ17L003	Gyrinus spp.	Gyrinidae	Coleoptera	August 30th, 2017 @ 13:00 ADT	3/A	45.9682	-66.7527	Predator	Carnivore		Macrophyte	MT186366	SRR10989564
INVSJ17L004	Gyrinus spp.	Gyrinidae	Coleoptera	August 30th, 2017 @ 13:00 ADT	3/A	45.9682	-66.7527	Predator	Carnivore		Macrophyte	MT186367	SRR10989563
INVSJ17L006	Physella ancillaria	Physidae	Heterobranchia	August 30th, 2017 @ 13:00 ADT	3/A	45.9682	-66.7527	Scraper	Herbivore		Macrophyte	MT186368	SRR10989562
INVSJ17L007	Physella ancillaria	Physidae	Heterobranchia	August 30th, 2017 @ 13:00 ADT	3/A	45.9682	-66.7527	Scraper	Herbivore		Macrophyte	MT186369	SRR10989561
INVSJ17L008	Physella ancillaria	Physidae	Heterobranchia	August 30th, 2017 @ 13:00 ADT	3/A	45.9682	-66.7527	Scraper	Herbivore		Macrophyte	MT186370	SRR10989560
INVSJ17L009	Physella ancillaria	Physidae	Heterobranchia	August 30th, 2017 @ 13:00 ADT	3/A	45.9682	-66.7527	Scraper	Herbivore		Macrophyte	MT186371	SRR10989559
INVSJ17L016	Ladislavella elodes	Lymnaeidae	Heterobranchia	August 30th, 2017 @ 13:00 ADT	3/A	45.9682	-66.7527	Scraper	Herbivore		Macrophyte	MT186372	SRR10989558
INVSJ17L017	Ladislavella elodes	Lymnaeidae	Heterobranchia	August 30th, 2017 @ 13:00 ADT	3/A	45.9682	-66.7527	Scraper	Herbivore		Macrophyte	MT186373	SRR10989557
INVSJ17L018	Ladislavella elodes	Lymnaeidae	Heterobranchia	August 30th, 2017 @ 13:00 ADT	3/A	45.9682	-66.7527	Scraper	Herbivore		Macrophyte	MT186374	SRR10989556
INVSJ17L019	Ladislavella elodes	Lymnaeidae	Heterobranchia	August 30th, 2017 @ 13:00 ADT	3/A	45.9682	-66.7527	Scraper	Herbivore		Macrophyte	MT186375	SRR10989555
INVSJ17L021	Gammarus spp.	Gammaridae	Amphipoda	August 30th, 2017 @ 13:00 ADT	3/A	45.9682	-66.7527	Shredder	Omnivore		Macrophyte	MT186376	SRR10989553
INVSJ17L022	Gammarus fasciatus	Gammaridae	Amphipoda	August 30th, 2017 @ 13:00 ADT	3/A	45.9682	-66.7527	Shredder	Omnivore		Macrophyte	MT186377	SRR10989552
INVSJ17L024	Gammarus spp.	Gammaridae	Amphipoda	August 30th, 2017 @ 13:00 ADT	3/A	45.9682	-66.7527	Shredder	Omnivore		Macrophyte	MT186378	SRR10989551
INVSJ17L026	Sigara trilineata	Corixidae	Hemiptera	August 30th, 2017 @ 13:00 ADT	3/A	45.9682	-66.7527	Piercer	Herbivore		Macrophyte	MT186379	SRR10989550
INVSJ17L027	Acentria ephemerella	Crambidae	Trichoptera	August 30th, 2017 @ 13:00 ADT	3/A	45.9682	-66.7527	Collector	Herbivore		Macrophyte	MT186380	SRR10989549
INVSJ17L028	Acentria ephemerella	Crambidae	Trichoptera	August 30th, 2017 @ 13:00 ADT	3/A	45.9682	-66.7527	Collector	Herbivore		Macrophyte	MT186381	SRR10989548
INVSJ17L029	Psilotreta indecisa	Odontoceridae	Trichoptera	August 30th, 2017 @ 13:00 ADT	3/A	45.9682	-66.7527	Shredder	Omnivore		Macrophyte	MT186382	SRR10989715
INVSJ17L030	Sphaerium spp.	Sphaeriidae	Sphaeriida	August 30th, 2017 @ 13:00 ADT	3/A	45.9682	-66.7527	Collector	Omnivore		Macrophyte	MT186383	SRR10989714
INVSJ17L031	Physella ancillaria	Physidae	Heterobranchia	August 30th, 2017 @ 13:05 ADT	3/A	45.9682	-66.7527	Scraper	Herbivore		Cobble/gravel	MT186384	SRR10989713
INVSJ17L032	Ladislavella elodes	Lymnaeidae	Heterobranchia	August 30th, 2017 @ 13:05 ADT	3/A	45.9682	-66.7527	Scraper	Herbivore		Cobble/gravel	MT186385	SRR10989712
INVSJ17L033	Physella ancillaria	Physidae	Heterobranchia	August 30th, 2017 @ 13:05 ADT	3/A	45.9682	-66.7527	Scraper	Herbivore		Cobble/gravel	MT186386	SRR10989708
INVSJ17L034	Physella ancillaria	Physidae	Heterobranchia	August 30th, 2017 @ 13:05 ADT	3/A	45.9682	-66.7527	Scraper	Herbivore		Cobble/gravel	MT186387	SRR10989747
INVSJ17L035	Physella ancillaria	Physidae	Heterobranchia	August 30th, 2017 @ 13:05 ADT	3/A	45.9682	-66.7527	Scraper	Herbivore		Cobble/gravel	MT186388	SRR10989746
INVSJ17L038	Gammarus spp.	Gammaridae	Amphipoda	August 30th, 2017 @ 13:05 ADT	3/A	45.9682	-66.7527	Scraper	Omnivore		Cobble/gravel	MT186389	SRR10989745
INVSJ17L041	Gammarus spp.	Gammaridae	Amphipoda	August 30th, 2017 @ 13:05 ADT	3/A	45.9682	-66.7527	Scraper	Omnivore		Cobble/gravel	MT186390	SRR10989744
INVSJ17L042	Gammarus spp.	Gammaridae	Amphipoda	August 30th, 2017 @ 13:05 ADT	3/A	45.9682	-66.7527	Scraper	Omnivore		Cobble/gravel	MT186391	SRR10989743
INVSJ17L043	Erpobdella punctata	Erpobdellidae	Arhynchobdellida	August 30th, 2017 @ 13:05 ADT	3/A	45.9682	-66.7527	Predator	Carnivore		Cobble/gravel	MT186392	SRR10989742
INVSJ17L046	Procloeon spp.	Baetidae	Ephemeroptera	August 30th, 2017 @ 13:05 ADT	3/A	45.9682	-66.7527	Collector	Herbivore		Cobble/gravel	MT186393	SRR10989741
INVSJ17L047	Stenacron interpunctatum	Heptageniidae	Ephemeroptera	August 30th, 2017 @ 13:05 ADT	3/A	45.9682	-66.7527	Scraper	Herbivore		Cobble/gravel	MT186394	SRR10989740
INVSJ17L050	Stictochironomus spp.	Chironomidae	Diptera	August 30th, 2017 @ 13:05 ADT	3/A	45.9682	-66.7527	Collector	Omnivore		Cobble/gravel	MT186395	SRR10989739
INVSJ17L053	Microtendipes spp.	Chironomidae	Diptera	August 30th, 2017 @ 13:05 ADT	3/A	45.9682	-66.7527	Collector	Omnivore		Cobble/gravel	MT186396	SRR10989737
INVSJ17L054	Microtendipes spp.	Chironomidae	Diptera	August 30th, 2017 @ 13:05 ADT	3/A	45.9682	-66.7527	Collector	Omnivore		Cobble/gravel	MT186397	SRR10989736
INVSJ17L057	Nectopsyche exquisita	Leptoceridae	Trichoptera	August 30th, 2017 @ 13:05 ADT	3/A	45.9682	-66.7527	Shredder	Omnivore		Cobble/gravel	MT186398	SRR10989735
INVSJ17L060	Nectopsyche exquisita	Leptoceridae	Trichoptera	August 30th, 2017 @ 13:05 ADT	3/A	45.9682	-66.7527	Shredder	Omnivore		Cobble/gravel	MT186399	SRR10989734
INVSJ17L061	Nectopsyche exquisita	Leptoceridae	Trichoptera	August 30th, 2017 @ 13:05 ADT	3/A	45.9682	-66.7527	Shredder	Omnivore		Cobble/gravel	MT186400	SRR10989733
INVSJ17L062	Lepidostoma togatum	Lepidostomatidae	Trichoptera	August 30th, 2017 @ 13:05 ADT	3/A	45.9682	-66.7527	Predator	Omnivore		Cobble/gravel	MT186401	SRR10989732
INVSJ17L063	Lepidostoma togatum	Lepidostomatidae	Trichoptera	August 30th, 2017 @ 13:05 ADT	3/A	45.9682	-66.7527	Predator	Omnivore		Cobble/gravel	MT186402	SRR10989731
INVSJ17L064	Lepidostoma togatum	Lepidostomatidae	Trichoptera	August 30th, 2017 @ 13:05 ADT	3/A	45.9682	-66.7527	Predator	Omnivore		Cobble/gravel	MT186403	SRR10989730
INVSJ17L065	Lepidostoma togatum	Lepidostomatidae	Trichoptera	August 30th, 2017 @ 13:05 ADT	3/A	45.9682	-66.7527	Predator	Omnivore		Cobble/gravel	MT186404	SRR10989729
INVSJ17L066	Goera calcarata	Goeridae	Trichoptera	August 30th, 2017 @ 13:05 ADT	3/A	45.9682	-66.7527	Scraper	Omnivore		Cobble/gravel	MT186405	SRR10989728
INVSJ17L067	Helicopsyche borealis	Helicopsychidae	Trichoptera	August 30th, 2017 @ 13:05 ADT	3/A	45.9682	-66.7527	Scraper	Omnivore		Cobble/gravel	MT186406	SRR10989726
INVSJ17L068	Lumbriculus spp.	Lumbriculidae	Lumbriculida	August 30th, 2017 @ 13:05 ADT	3/A	45.9682	-66.7527	Collector	Omnivore		Cobble/gravel	MT186407	SRR10989725
INVSJ17L069	Lumbriculus spp.	Lumbriculidae	Lumbriculida	August 30th, 2017 @ 13:05 ADT	3/A	45.9682	-66.7527	Collector	Omnivore		Cobble/gravel	MT186408	SRR10989724
INVSJ17L070	Lumbriculus spp.	Lumbriculidae	Lumbriculida	August 30th, 2017 @ 13:05 ADT	3/A	45.9682	-66.7527	Collector	Omnivore		Cobble/gravel	MT186409	SRR10989723
INVSJ17L071	Lumbriculus spp.	Lumbriculidae	Lumbriculida	August 30th, 2017 @ 13:05 ADT	3/A	45.9682	-66.7527	Collector	Omnivore		Cobble/gravel	MT186410	SRR10989722
INVSJ17L073	Physella ancillaria	Physidae	Heterobranchia	August 30th, 2017 @ 13:10 ADT	3/A	45.9682	-66.7527	Scraper	Herbivore		Silt/sand	MT186411	SRR10989721
INVSJ17L077	Physella ancillaria	Physidae	Heterobranchia	August 30th, 2017 @ 13:10 ADT	3/A	45.9682	-66.7527	Scraper	Herbivore		Silt/sand	MT186412	SRR10989720
INVSJ17L078	Ladislavella elodes	Lymnaeidae	Heterobranchia	August 30th, 2017 @ 13:10 ADT	3/A	45.9682	-66.7527	Scraper	Herbivore		Silt/sand	MT186413	SRR10989719
INVSJ17L079	Ladislavella elodes	Lymnaeidae	Heterobranchia	August 30th, 2017 @ 13:10 ADT	3/A	45.9682	-66.7527	Scraper	Herbivore		Silt/sand	MT186414	SRR10989718
INVSJ17L080	Ladislavella elodes	Lymnaeidae	Heterobranchia	August 30th, 2017 @ 13:10 ADT	3/A	45.9682	-66.7527	Scraper	Herbivore		Silt/sand	MT186415	SRR10989717
INVSJ17L082	Physella ancillaria	Physidae	Heterobranchia	August 30th, 2017 @ 13:10 ADT	3/A	45.9682	-66.7527	Scraper	Herbivore		Silt/sand	MT186416	SRR10989675
INVSJ17L083	Physella ancillaria	Physidae	Heterobranchia	August 30th, 2017 @ 13:10 ADT	3/A	45.9682	-66.7527	Scraper	Herbivore		Silt/sand	MT186417	SRR10989674
INVSJ17L087	Mystacides sepulchralis	Leptoceridae	Trichoptera	August 30th, 2017 @ 13:10 ADT	3/A	45.9682	-66.7527	Collector	Omnivore		Silt/sand	MT186418	SRR10989673
INVSJ17L088	Goera calcarata	Goeridae	Trichoptera	August 30th, 2017 @ 13:10 ADT	3/A	45.9682	-66.7527	Scraper	Omnivore		Silt/sand	MT186419	SRR10989672
INVSJ17L089	Goera calcarata	Goeridae	Trichoptera	August 30th, 2017 @ 13:10 ADT	3/A	45.9682	-66.7527	Scraper	Omnivore		Silt/sand	MT186420	SRR10989671
INVSJ17L090	Nectopsyche exquisita	Leptoceridae	Trichoptera	August 30th, 2017 @ 13:10 ADT	3/A	45.9682	-66.7527	Shredder	Omnivore		Silt/sand	MT186421	SRR10989670
INVSJ17L091	Nectopsyche exquisita	Leptoceridae	Trichoptera	August 30th, 2017 @ 13:10 ADT	3/A	45.9682	-66.7527	Shredder	Omnivore		Silt/sand	MT186422	SRR10989669
INVSJ17L092	Nectopsyche exquisita	Leptoceridae	Trichoptera	August 30th, 2017 @ 13:10 ADT	3/A	45.9682	-66.7527	Shredder	Omnivore		Silt/sand	MT186423	SRR10989668
INVSJ17L093	Mystacides sepulchralis	Leptoceridae	Trichoptera	August 30th, 2017 @ 13:10 ADT	3/A	45.9682	-66.7527	Collector	Omnivore		Silt/sand	MT186424	SRR10989667
INVSJ17L094	Gammarus spp.	Gammaridae	Amphipoda	August 30th, 2017 @ 13:10 ADT	3/A	45.9682	-66.7527	Shredder	Omnivore		Silt/sand	MT186425	SRR10989666
INVSJ17L095	Gammarus spp.	Gammaridae	Amphipoda	August 30th, 2017 @ 13:10 ADT	3/A	45.9682	-66.7527	Shredder	Omnivore		Silt/sand	MT186426	SRR10989664
INVSJ17L097	Gammarus spp.	Gammaridae	Amphipoda	August 30th, 2017 @ 13:10 ADT	3/A	45.9682	-66.7527	Shredder	Omnivore		Silt/sand	MT186427	SRR10989663
INVSJ17L098	Gammarus spp.	Gammaridae	Amphipoda	August 30th, 2017 @ 13:10 ADT	3/A	45.9682	-66.7527	Shredder	Omnivore		Silt/sand	MT186428	SRR10989662
INVSJ17L101	Maccaffertium terminatum	Heptageniidae	Ephemeroptera	August 30th, 2017 @ 13:10 ADT	3/A	45.9682	-66.7527	Scraper	Herbivore		Silt/sand	MT186429	SRR10989661
INVSJ17L102	Mystacides sepulchralis	Leptoceridae	Trichoptera	August 30th, 2017 @ 13:10 ADT	3/A	45.9682	-66.7527	Collector	Omnivore		Silt/sand	MT186430	SRR10989660
INVSJ17L103	Nectopsyche exquisita	Leptoceridae	Trichoptera	August 30th, 2017 @ 13:10 ADT	3/A	45.9682	-66.7527	Shredder	Omnivore		Silt/sand	MT186431	SRR10989659
INVSJ17L104	Oecetis spp.	Leptoceridae	Trichoptera	August 30th, 2017 @ 13:10 ADT	3/A	45.9682	-66.7527	Predator	Carnivore		Silt/sand	MT186432	SRR10989658
INVSJ17L106	Gammarus spp.	Gammaridae	Amphipoda	August 30th, 2017 @ 17:15 ADT	B	45.9745	-66.7508	Shredder	Omnivore		Cobble/gravel	MT186433	SRR10989657
INVSJ17L108	Gammarus spp.	Gammaridae	Amphipoda	August 30th, 2017 @ 17:15 ADT	B	45.9745	-66.7508	Shredder	Omnivore		Cobble/gravel	MT186434	SRR10989656
INVSJ17L109	Gammarus spp.	Gammaridae	Amphipoda	August 30th, 2017 @ 17:15 ADT	B	45.9745	-66.7508	Shredder	Omnivore		Cobble/gravel	MT186435	SRR10989655
INVSJ17L110	Erpobdella punctata	Erpobdellidae	Arhynchobdellida	August 30th, 2017 @ 17:15 ADT	B	45.9745	-66.7508	Predator	Carnivore		Cobble/gravel	MT186436	SRR10989653
INVSJ17L111	Erpobdella punctata	Erpobdellidae	Arhynchobdellida	August 30th, 2017 @ 17:15 ADT	B	45.9745	-66.7508	Predator	Carnivore		Cobble/gravel	MT186437	SRR10989652
INVSJ17L112	Erpobdella punctata	Erpobdellidae	Arhynchobdellida	August 30th, 2017 @ 17:15 ADT	B	45.9745	-66.7508	Predator	Carnivore		Cobble/gravel	MT186438	SRR10989651
INVSJ17L113	Erpobdella punctata	Erpobdellidae	Arhynchobdellida	August 30th, 2017 @ 17:15 ADT	B	45.9745	-66.7508	Predator	Carnivore		Cobble/gravel	MT186439	SRR10989650
INVSJ17L114	Glossiphonia elegans	Glossiphoniidae	Rhynchobdellida	August 30th, 2017 @ 17:15 ADT	B	45.9745	-66.7508	Parasite	Carnivore		Cobble/gravel	MT186440	SRR10989649
INVSJ17L115	Physella ancillaria	Physidae	Heterobranchia	August 30th, 2017 @ 17:15 ADT	B	45.9745	-66.7508	Scraper	Herbivore		Cobble/gravel	MT186441	SRR10989648
INVSJ17L116	Physella ancillaria	Physidae	Heterobranchia	August 30th, 2017 @ 17:15 ADT	B	45.9745	-66.7508	Scraper	Herbivore		Cobble/gravel	MT186442	SRR10989647
INVSJ17L118	Ceratopsyche vexa	Hydropsychidae	Trichoptera	August 30th, 2017 @ 17:15 ADT	B	45.9745	-66.7508	Collector	Omnivore		Cobble/gravel	MT186443	SRR10989646
INVSJ17L121	Ceratopsyche vexa	Hydropsychidae	Trichoptera	August 30th, 2017 @ 17:15 ADT	B	45.9745	-66.7508	Collector	Omnivore		Cobble/gravel	MT186444	SRR10989645
INVSJ17L122	Ceratopsyche vexa	Hydropsychidae	Trichoptera	August 30th, 2017 @ 17:15 ADT	B	45.9745	-66.7508	Collector	Omnivore		Cobble/gravel	MT186445	SRR10989644
INVSJ17L123	Pseudochironomus spp.	Chironomidae	Diptera	August 30th, 2017 @ 17:15 ADT	B	45.9745	-66.7508	Collector	Omnivore		Cobble/gravel	MT186446	SRR10989546
INVSJ17L124	Lepidostoma togatum	Lepidostomatidae	Trichoptera	August 30th, 2017 @ 17:15 ADT	B	45.9745	-66.7508	Shredder	Omnivore		Cobble/gravel	MT186447	SRR10989545
INVSJ17L125	Lepidostoma togatum	Lepidostomatidae	Trichoptera	August 30th, 2017 @ 17:15 ADT	B	45.9745	-66.7508	Shredder	Omnivore		Cobble/gravel	MT186448	SRR10989544
INVSJ17L129	Pseudochironomus spp.	Chironomidae	Diptera	August 30th, 2017 @ 17:15 ADT	B	45.9745	-66.7508	Collector	Omnivore		Cobble/gravel	MT186449	SRR10989543
INVSJ17L130	Stenelmis spp.	Elmidae	Coleoptera	August 30th, 2017 @ 17:15 ADT	B	45.9745	-66.7508	Scraper	Herbivore		Cobble/gravel	MT186450	SRR10989542
INVSJ17L131	Stenelmis spp.	Elmidae	Coleoptera	August 30th, 2017 @ 17:15 ADT	B	45.9745	-66.7508	Scraper	Herbivore		Cobble/gravel	MT186451	SRR10989541
INVSJ17L133	Lepidostoma togatum	Lepidostomatidae	Trichoptera	August 30th, 2017 @ 17:15 ADT	B	45.9745	-66.7508	Shredder	Omnivore		Cobble/gravel	MT186452	SRR10989540
INVSJ17L134	Lepidostoma togatum	Lepidostomatidae	Trichoptera	August 30th, 2017 @ 17:15 ADT	B	45.9745	-66.7508	Shredder	Omnivore		Cobble/gravel	MT186453	SRR10989539
INVSJ17L137	Sigara trilineata	Corixidae	Hemiptera	August 30th, 2017 @ 17:10 ADT	B	45.9745	-66.7508	Piercer	Herbivore		Macrophyte	MT186454	SRR10989538
INVSJ17L138	Physella ancillaria	Physidae	Heterobranchia	August 30th, 2017 @ 17:10 ADT	B	45.9745	-66.7508	Scraper	Herbivore		Macrophyte	MT186455	SRR10989537
INVSJ17L139	Erpobdella punctata	Erpobdellidae	Arhynchobdellida	August 30th, 2017 @ 17:10 ADT	B	45.9745	-66.7508	Predator	Carnivore		Macrophyte	MT186456	SRR10989535
INVSJ17L143	Gammarus spp.	Gammaridae	Amphipoda	August 30th, 2017 @ 17:10 ADT	B	45.9745	-66.7508	Shredder	Omnivore		Macrophyte	MT186457	SRR10989534
INVSJ17L144	Gammarus spp.	Gammaridae	Amphipoda	August 30th, 2017 @ 17:10 ADT	B	45.9745	-66.7508	Shredder	Omnivore		Macrophyte	MT186458	SRR10989533
INVSJ17L145	Gammarus spp.	Gammaridae	Amphipoda	August 30th, 2017 @ 17:10 ADT	B	45.9745	-66.7508	Shredder	Omnivore		Macrophyte	MT186459	SRR10989532
INVSJ17L150	Microtendipes spp.	Chironomidae	Diptera	August 30th, 2017 @ 17:10 ADT	B	45.9745	-66.7508	Collector	Omnivore		Macrophyte	MT186460	SRR10989531
INVSJ17L152	Lepidostoma togatum	Lepidostomatidae	Trichoptera	August 30th, 2017 @ 17:10 ADT	B	45.9745	-66.7508	Shredder	Omnivore		Macrophyte	MT186461	SRR10989530
INVSJ17L154	Lepidostoma togatum	Lepidostomatidae	Trichoptera	August 30th, 2017 @ 17:10 ADT	B	45.9745	-66.7508	Shredder	Omnivore		Macrophyte	MT186462	SRR10989529
INVSJ17L155	Lepidostoma togatum	Lepidostomatidae	Trichoptera	August 30th, 2017 @ 17:10 ADT	B	45.9745	-66.7508	Shredder	Omnivore		Macrophyte	MT186463	SRR10989528
INVSJ17L157	Nectopsyche exquisita	Leptoceridae	Trichoptera	August 30th, 2017 @ 17:10 ADT	B	45.9745	-66.7508	Shredder	Omnivore		Macrophyte	MT186464	SRR10989527
INVSJ17L161	Physella ancillaria	Physidae	Heterobranchia	August 30th, 2017 @ 17:10 ADT	B	45.9745	-66.7508	Scraper	Herbivore		Macrophyte	MT186465	SRR10989526
INVSJ17L162	Physella ancillaria	Physidae	Heterobranchia	August 30th, 2017 @ 17:10 ADT	B	45.9745	-66.7508	Scraper	Herbivore		Macrophyte	MT186466	SRR10989524
INVSJ17L163	Physella ancillaria	Physidae	Heterobranchia	August 30th, 2017 @ 17:10 ADT	B	45.9745	-66.7508	Scraper	Herbivore		Macrophyte	MT186467	SRR10989523
INVSJ17L170	Ladislavella elodes	Lymnaeidae	Heterobranchia	August 30th, 2017 @ 17:10 ADT	B	45.9745	-66.7508	Scraper	Herbivore		Macrophyte	MT186468	SRR10989522
INVSJ17L171	Ladislavella elodes	Lymnaeidae	Heterobranchia	August 30th, 2017 @ 17:10 ADT	B	45.9745	-66.7508	Scraper	Herbivore		Macrophyte	MT186469	SRR10989521
INVSJ17L172	Ladislavella elodes	Lymnaeidae	Heterobranchia	August 30th, 2017 @ 17:10 ADT	B	45.9745	-66.7508	Scraper	Herbivore		Macrophyte	MT186470	SRR10989520
INVSJ17L175	Nais stolci	Naididae	Haplotaxida	August 30th, 2017 @ 17:20 ADT	B	45.9745	-66.7508	Collector	Omnivore		Silt/sand	MT186471	SRR10989519
INVSJ17L177	Gammarus spp.	Gammaridae	Amphipoda	August 30th, 2017 @ 17:20 ADT	B	45.9745	-66.7508	Shredder	Omnivore		Silt/sand	MT186472	SRR10989518
INVSJ17L178	Gammarus spp.	Gammaridae	Amphipoda	August 30th, 2017 @ 17:20 ADT	B	45.9745	-66.7508	Shredder	Omnivore		Silt/sand	MT186473	SRR10989517
INVSJ17L180	Gammarus spp.	Gammaridae	Amphipoda	August 30th, 2017 @ 17:20 ADT	B	45.9745	-66.7508	Shredder	Omnivore		Silt/sand	MT186474	SRR10989516
INVSJ17L181	Physella ancillaria	Physidae	Heterobranchia	August 30th, 2017 @ 17:20 ADT	B	45.9745	-66.7508	Scraper	Herbivore		Silt/sand	MT186475	SRR10989707
INVSJ17L182	Physella ancillaria	Physidae	Heterobranchia	August 30th, 2017 @ 17:20 ADT	B	45.9745	-66.7508	Scraper	Herbivore		Silt/sand	MT186476	SRR10989705
INVSJ17L184	Physella ancillaria	Physidae	Heterobranchia	August 30th, 2017 @ 17:20 ADT	B	45.9745	-66.7508	Scraper	Herbivore		Silt/sand	MT186477	SRR10989704
INVSJ17L185	Physella ancillaria	Physidae	Heterobranchia	August 30th, 2017 @ 17:20 ADT	B	45.9745	-66.7508	Scraper	Herbivore		Silt/sand	MT186478	SRR10989703
INVSJ17L189	Ladislavella elodes	Lymnaeidae	Heterobranchia	August 30th, 2017 @ 17:20 ADT	B	45.9745	-66.7508	Scraper	Herbivore		Silt/sand	MT186479	SRR10989702
INVSJ17L190	Stictochironomus spp.	Chironomidae	Diptera	August 30th, 2017 @ 17:20 ADT	B	45.9745	-66.7508	Collector	Omnivore		Silt/sand	MT186480	SRR10989701
INVSJ17L191	Polypedilum convictum	Chironomidae	Diptera	August 30th, 2017 @ 17:20 ADT	B	45.9745	-66.7508	Shredder	Omnivore		Silt/sand	MT186481	SRR10989700
INVSJ17L192	Nectopsyche exquisita	Leptoceridae	Trichoptera	August 30th, 2017 @ 17:20 ADT	B	45.9745	-66.7508	Shredder	Omnivore		Silt/sand	MT186482	SRR10989699
INVSJ17L193	Nectopsyche exquisita	Leptoceridae	Trichoptera	August 30th, 2017 @ 17:20 ADT	B	45.9745	-66.7508	Shredder	Omnivore		Silt/sand	MT186483	SRR10989698
INVSJ17L194	Nectopsyche exquisita	Leptoceridae	Trichoptera	August 30th, 2017 @ 17:20 ADT	B	45.9745	-66.7508	Shredder	Omnivore		Silt/sand	MT186484	SRR10989697
INVSJ17L195	Nectopsyche exquisita	Leptoceridae	Trichoptera	August 30th, 2017 @ 17:20 ADT	B	45.9745	-66.7508	Shredder	Omnivore		Silt/sand	MT186485	SRR10989696
INVSJ17L197	Valvata tricarinata	Valvatidae	Heterobranchia	August 30th, 2017 @ 17:20 ADT	B	45.9745	-66.7508	Scraper	Herbivore		Silt/sand	MT186486	SRR10989693
INVSJ17L198	Amnicola limosus	Amnicolidae	Caenogastropoda	August 30th, 2017 @ 17:20 ADT	B	45.9745	-66.7508	Scraper	Herbivore		Silt/sand	MT186487	SRR10989692
INVSJ17L201	Sphaerium spp.	Sphaeriidae	Sphaeriida	August 30th, 2017 @ 17:20 ADT	B	45.9745	-66.7508	Collector	Omnivore		Silt/sand	MT186488	SRR10989691
INVSJ17L204	Nebrioporus rotundatus	Dytiscidae	Coleoptera	August 31st, 2017 @ 12:25 ADT	C	45.9758	-66.7277	Predator	Carnivore		Macrophyte	MT186489	SRR10989690
INVSJ17L205	Gyrinus spp.	Gyrinidae	Coleoptera	August 31st, 2017 @ 12:25 ADT	C	45.9758	-66.7277	Predator	Carnivore		Macrophyte	MT186490	SRR10989689
INVSJ17L206	Nebrioporus rotundatus	Dytiscidae	Coleoptera	August 31st, 2017 @ 12:25 ADT	C	45.9758	-66.7277	Predator	Carnivore		Macrophyte	MT186491	SRR10989688
INVSJ17L207	Nebrioporus rotundatus	Dytiscidae	Coleoptera	August 31st, 2017 @ 12:25 ADT	C	45.9758	-66.7277	Predator	Carnivore		Macrophyte	MT186492	SRR10989687
INVSJ17L208	Nebrioporus rotundatus	Dytiscidae	Coleoptera	August 31st, 2017 @ 12:25 ADT	C	45.9758	-66.7277	Predator	Carnivore		Macrophyte	MT186493	SRR10989686
INVSJ17L209	Physella ancillaria	Physidae	Heterobranchia	August 31st, 2017 @ 12:25 ADT	C	45.9758	-66.7277	Scraper	Herbivore		Macrophyte	MT186494	SRR10989685
INVSJ17L210	Physella ancillaria	Physidae	Heterobranchia	August 31st, 2017 @ 12:25 ADT	C	45.9758	-66.7277	Scraper	Herbivore		Macrophyte	MT186495	SRR10989684
INVSJ17L211	Physella ancillaria	Physidae	Heterobranchia	August 31st, 2017 @ 12:25 ADT	C	45.9758	-66.7277	Scraper	Herbivore		Macrophyte	MT186496	SRR10989682
INVSJ17L212	Physella ancillaria	Physidae	Heterobranchia	August 31st, 2017 @ 12:25 ADT	C	45.9758	-66.7277	Scraper	Herbivore		Macrophyte	MT186497	SRR10989681
INVSJ17L219	Ladislavella elodes	Lymnaeidae	Heterobranchia	August 31st, 2017 @ 12:25 ADT	C	45.9758	-66.7277	Scraper	Herbivore		Macrophyte	MT186498	SRR10989680
INVSJ17L221	Ladislavella elodes	Lymnaeidae	Heterobranchia	August 31st, 2017 @ 12:25 ADT	C	45.9758	-66.7277	Scraper	Herbivore		Macrophyte	MT186499	SRR10989679
INVSJ17L222	Ladislavella elodes	Lymnaeidae	Heterobranchia	August 31st, 2017 @ 12:25 ADT	C	45.9758	-66.7277	Scraper	Herbivore		Macrophyte	MT186500	SRR10989678
INVSJ17L224	Gammarus spp.	Gammaridae	Amphipoda	August 31st, 2017 @ 12:25 ADT	C	45.9758	-66.7277	Shredder	Omnivore		Macrophyte	MT186501	SRR10989677
INVSJ17L225	Gammarus spp.	Gammaridae	Amphipoda	August 31st, 2017 @ 12:25 ADT	C	45.9758	-66.7277	Shredder	Omnivore		Macrophyte	MT186502	SRR10989676
INVSJ17L226	Gammarus spp.	Gammaridae	Amphipoda	August 31st, 2017 @ 12:25 ADT	C	45.9758	-66.7277	Shredder	Omnivore		Macrophyte	MT186503	SRR10989611
INVSJ17L227	Gammarus spp.	Gammaridae	Amphipoda	August 31st, 2017 @ 12:25 ADT	C	45.9758	-66.7277	Shredder	Omnivore		Macrophyte	MT186504	SRR10989610
INVSJ17L229	Lepidostoma togatum	Lepidostomatidae	Trichoptera	August 31st, 2017 @ 12:25 ADT	C	45.9758	-66.7277	Shredder	Omnivore		Macrophyte	MT186505	SRR10989609
INVSJ17L231	Psilotreta indecisa	Odontoceridae	Trichoptera	August 31st, 2017 @ 12:25 ADT	C	45.9758	-66.7277	Shredder	Omnivore		Macrophyte	MT186506	SRR10989607
INVSJ17L233	Lepidostoma togatum	Lepidostomatidae	Trichoptera	August 31st, 2017 @ 12:25 ADT	C	45.9758	-66.7277	Shredder	Omnivore		Macrophyte	MT186507	SRR10989606
INVSJ17L234	Nectopsyche exquisita	Leptoceridae	Trichoptera	August 31st, 2017 @ 12:25 ADT	C	45.9758	-66.7277	Shredder	Omnivore		Macrophyte	MT186508	SRR10989605
INVSJ17L235	Procloeon spp.	Baetidae	Ephemeroptera	August 31st, 2017 @ 12:25 ADT	C	45.9758	-66.7277	Collector	Herbivore		Macrophyte	MT186509	SRR10989604
INVSJ17L236	Gammarus spp.	Gammaridae	Amphipoda	August 31st, 2017 @ 12:20 ADT	C	45.9758	-66.7277	Shredder	Omnivore		Cobble/gravel	MT186510	SRR10989603
INVSJ17L238	Gammarus spp.	Gammaridae	Amphipoda	August 31st, 2017 @ 12:20 ADT	C	45.9758	-66.7277	Shredder	Omnivore		Cobble/gravel	MT186511	SRR10989602
INVSJ17L239	Gammarus spp.	Gammaridae	Amphipoda	August 31st, 2017 @ 12:20 ADT	C	45.9758	-66.7277	Shredder	Omnivore		Cobble/gravel	MT186512	SRR10989601
INVSJ17L241	Erpobdella punctata	Erpobdellidae	Arhynchobdellida	August 31st, 2017 @ 12:20 ADT	C	45.9758	-66.7277	Predator	Carnivore		Cobble/gravel	MT186513	SRR10989600
INVSJ17L242	Erpobdella punctata	Erpobdellidae	Arhynchobdellida	August 31st, 2017 @ 12:20 ADT	C	45.9758	-66.7277	Predator	Carnivore		Cobble/gravel	MT186514	SRR10989599
INVSJ17L243	Erpobdella punctata	Erpobdellidae	Arhynchobdellida	August 31st, 2017 @ 12:20 ADT	C	45.9758	-66.7277	Predator	Carnivore		Cobble/gravel	MT186515	SRR10989598
INVSJ17L244	Physella ancillaria	Physidae	Heterobranchia	August 31st, 2017 @ 12:20 ADT	C	45.9758	-66.7277	Scraper	Herbivore		Cobble/gravel	MT186516	SRR10989596
INVSJ17L245	Lumbriculus spp.	Lumbriculidae	Lumbriculida	August 31st, 2017 @ 12:20 ADT	C	45.9758	-66.7277	Collector	Omnivore		Cobble/gravel	MT186517	SRR10989595
INVSJ17L246	Stenelmis crenata	Elmidae	Coleoptera	August 31st, 2017 @ 12:20 ADT	C	45.9758	-66.7277	Scraper	Herbivore		Cobble/gravel	MT186518	SRR10989594
INVSJ17L247	Stenacron interpunctatum	Heptageniidae	Ephemeroptera	August 31st, 2017 @ 12:20 ADT	C	45.9758	-66.7277	Scraper	Herbivore		Cobble/gravel	MT186519	SRR10989593
INVSJ17L248	Goera calcarata	Goeridae	Trichoptera	August 31st, 2017 @ 12:20 ADT	C	45.9758	-66.7277	Scraper	Omnivore		Cobble/gravel	MT186520	SRR10989592
INVSJ17L249	Goera calcarata	Goeridae	Trichoptera	August 31st, 2017 @ 12:20 ADT	C	45.9758	-66.7277	Scraper	Omnivore		Cobble/gravel	MT186521	SRR10989591
INVSJ17L251	Lepidostoma togatum	Lepidostomatidae	Trichoptera	August 31st, 2017 @ 12:20 ADT	C	45.9758	-66.7277	Shredder	Omnivore		Cobble/gravel	MT186522	SRR10989590
INVSJ17L252	Lepidostoma togatum	Lepidostomatidae	Trichoptera	August 31st, 2017 @ 12:20 ADT	C	45.9758	-66.7277	Shredder	Omnivore		Cobble/gravel	MT186523	SRR10989589
INVSJ17L253	Lepidostoma togatum	Lepidostomatidae	Trichoptera	August 31st, 2017 @ 12:20 ADT	C	45.9758	-66.7277	Shredder	Omnivore		Cobble/gravel	MT186524	SRR10989588
INVSJ17L254	Psychomyia spp.	Psychomyiidae	Trichoptera	August 31st, 2017 @ 12:20 ADT	C	45.9758	-66.7277	Collector	Omnivore		Cobble/gravel	MT186525	SRR10989587
INVSJ17L256	Pseudochironomus spp.	Chironomidae	Diptera	August 31st, 2017 @ 12:20 ADT	C	45.9758	-66.7277	Collector	Omnivore		Cobble/gravel	MT186526	SRR10989585
INVSJ17L257	Stictochironomus spp.	Chironomidae	Diptera	August 31st, 2017 @ 12:20 ADT	C	45.9758	-66.7277	Collector	Omnivore		Cobble/gravel	MT186527	SRR10989584
INVSJ17L258	Polypedilum spp.	Chironomidae	Diptera	August 31st, 2017 @ 12:20 ADT	C	45.9758	-66.7277	Shredder	Omnivore		Cobble/gravel	MT186528	SRR10989583
INVSJ17L259	Stictochironomus spp.	Chironomidae	Diptera	August 31st, 2017 @ 12:20 ADT	C	45.9758	-66.7277	Collector	Omnivore		Cobble/gravel	MT186529	SRR10989582
INVSJ17L260	Polypedilum spp.	Chironomidae	Diptera	August 31st, 2017 @ 12:20 ADT	C	45.9758	-66.7277	Shredder	Omnivore		Cobble/gravel	MT186530	SRR10989581
INVSJ17L261	Stenelmis crenata	Elmidae	Coleoptera	August 31st, 2017 @ 12:20 ADT	C	45.9758	-66.7277	Scraper	Herbivore		Cobble/gravel	MT186531	SRR10989580
INVSJ17L262	Stenelmis spp.	Elmidae	Coleoptera	August 31st, 2017 @ 12:20 ADT	C	45.9758	-66.7277	Scraper	Herbivore		Cobble/gravel	MT186532	SRR10989515
INVSJ17L264	Gammarus spp.	Gammaridae	Amphipoda	August 31st, 2017 @ 12:30 ADT	C	45.9758	-66.7277	Shredder	Omnivore		Silt/sand	MT186533	SRR10989514
INVSJ17L265	Gammarus spp.	Gammaridae	Amphipoda	August 31st, 2017 @ 12:30 ADT	C	45.9758	-66.7277	Shredder	Omnivore		Silt/sand	MT186534	SRR10989513
INVSJ17L266	Gammarus spp.	Gammaridae	Amphipoda	August 31st, 2017 @ 12:30 ADT	C	45.9758	-66.7277	Shredder	Omnivore		Silt/sand	MT186535	SRR10989512
INVSJ17L267	Gammarus spp.	Gammaridae	Amphipoda	August 31st, 2017 @ 12:30 ADT	C	45.9758	-66.7277	Shredder	Omnivore		Silt/sand	MT186536	SRR10989510
INVSJ17L269	Physella ancillaria	Physidae	Heterobranchia	August 31st, 2017 @ 12:30 ADT	C	45.9758	-66.7277	Scraper	Herbivore		Silt/sand	MT186537	SRR10989509
INVSJ17L270	Physella ancillaria	Physidae	Heterobranchia	August 31st, 2017 @ 12:30 ADT	C	45.9758	-66.7277	Scraper	Herbivore		Silt/sand	MT186538	SRR10989508
INVSJ17L271	Ladislavella elodes	Lymnaeidae	Heterobranchia	August 31st, 2017 @ 12:30 ADT	C	45.9758	-66.7277	Scraper	Herbivore		Silt/sand	MT186539	SRR10989507
INVSJ17L272	Physella ancillaria	Physidae	Heterobranchia	August 31st, 2017 @ 12:30 ADT	C	45.9758	-66.7277	Scraper	Herbivore		Silt/sand	MT186540	SRR10989506
INVSJ17L273	Ladislavella elodes	Lymnaeidae	Heterobranchia	August 31st, 2017 @ 12:30 ADT	C	45.9758	-66.7277	Scraper	Herbivore		Silt/sand	MT186541	SRR10989505
INVSJ17L274	Ladislavella elodes	Lymnaeidae	Heterobranchia	August 31st, 2017 @ 12:30 ADT	C	45.9758	-66.7277	Scraper	Herbivore		Silt/sand	MT186542	SRR10989504
INVSJ17L275	Maccaffertium terminatum	Heptageniidae	Ephemeroptera	August 31st, 2017 @ 12:30 ADT	C	45.9758	-66.7277	Scraper	Herbivore		Silt/sand	MT186543	SRR10989503
INVSJ17L276	Hydropsyche scalaris	Hydropsychidae	Trichoptera	August 31st, 2017 @ 12:30 ADT	C	45.9758	-66.7277	Collector	Omnivore		Silt/sand	MT186544	SRR10989502
INVSJ17L277	Nectopsyche exquisita	Leptoceridae	Trichoptera	August 31st, 2017 @ 12:30 ADT	C	45.9758	-66.7277	Shredder	Omnivore		Silt/sand	MT186545	SRR10989501
INVSJ17L278	Nectopsyche exquisita	Leptoceridae	Trichoptera	August 31st, 2017 @ 12:30 ADT	C	45.9758	-66.7277	Shredder	Omnivore		Silt/sand	MT186546	SRR10989499
INVSJ17L283	Sphaerium striatinum	Sphaeriidae	Sphaeriida	August 31st, 2017 @ 12:30 ADT	C	45.9758	-66.7277	Collector	Omnivore		Silt/sand	MT186547	SRR10989498
INVSJ17L284	Sphaerium striatinum	Sphaeriidae	Sphaeriida	August 31st, 2017 @ 12:30 ADT	C	45.9758	-66.7277	Collector	Omnivore		Silt/sand	MT186548	SRR10989497
INVSJ17L285	Psilotreta indecisa	Odontoceridae	Trichoptera	August 31st, 2017 @ 12:30 ADT	C	45.9758	-66.7277	Shredder	Omnivore		Silt/sand	MT186549	SRR10989496
