# Supplementary material for: The effects of taxonomy, diet, and ecology on the microbiota of riverine macroinvertebrates
Source: Ecol Evol. 2020 Nov 18;10(24):14000–19. doi: 10.1002/ece3.6993 (PMC7771166; doi:10.1002/ece3.6993)
Supplement: Supplementary file 5 — Dataset S3 [file ECE3-10-14000-s005.xlsx]

## Sheet: DATASET S3
DATASET S3. Complete summary of the taxonomic identities of all bacterial phyla found across the 264 aquatic invertebrates samples. This table was generated using the summarize_taxa_through_plots command in QIIME, and using the Greengenes (v13_8) bacterial database as a reference.
Bacterial taxonomy (phylum-level)	INVSJ16L011	INVSJ16L013	INVSJ16L014	INVSJ16L015	INVSJ16L016	INVSJ16L025	INVSJ16L027	INVSJ16L028	INVSJ16L039	INVSJ16L040	INVSJ16L041	INVSJ16L046	INVSJ16L047	INVSJ16L048	INVSJ16L050	INVSJ16L051	INVSJ16L053	INVSJ16L054	INVSJ16L055	INVSJ16L056	INVSJ16L058	INVSJ16L059	INVSJ16L060	INVSJ16L074	INVSJ16L075	INVSJ16L076	INVSJ16L079	INVSJ16L082	INVSJ16L083	INVSJ16L084	INVSJ16L085	INVSJ16L086	INVSJ16L087	INVSJ16L100	INVSJ16L101	INVSJ16L102	INVSJ16L111	INVSJ16L113	INVSJ16L117	INVSJ16L118	INVSJ16L119	INVSJ16L127	INVSJ16L129	INVSJ16L130	INVSJ16L131	INVSJ16L132	INVSJ16L133	INVSJ16L134	INVSJ16L138
k__Bacteria;p__[Thermi]	0	0	0	0	0	0.00369278	0.0125948	0.00451421	0	0	0	0	0	0.000833565	1.10945e-05	0	0.00670838	0.00219035	0.00214557	0.000266064	0	0	0	0	0	0	0.000555955	0.00270797	0.00228494	0.00151436	0.00131845	0	0.000377965	0	0	0	0	0.00174605	0.000178945	0	0	0.000422104	0.000449416	0	0.00067703	0.00214507	0	0	0.000284951
k__Bacteria;p__AC1	0	0	0	0	0	1.23919e-05	0	0	0	0	0	0	0	0	0	2.75509e-05	0	0	0	0	0	0	0	0	0	0	0	0	0	0	0	0	0	0	0	0	0	0	0	0	0	0	0	0	0	0	0	0	0
k__Bacteria;p__Acidobacteria	0	0	0	0	0.000411642	0.00863714	0.00366666	0.0106328	0.000617925	0.00278099	0	0.000378515	0.00211086	0.00188184	0.00158651	0.0203188	0.00517504	0.0036467	0.000502444	0.0065629	0.00756261	0.00326282	0.00239966	0.00398361	0.00347136	0.00642017	0.00183058	0.00279954	0.0041106	0.00727799	0.00305642	0.00207185	0.00198431	0.00108759	0.00241237	0.00094769	0.00201702	0.00269391	0.00159674	0.00114554	0.00225471	0.00118189	0.0017677	0.00132279	0.00135406	0.0020345	0.00226074	0.00111544	0.00270703
k__Bacteria;p__Actinobacteria	0.00147078	0.00366106	0	0.00326298	0.0068042	0.0117971	0.00781029	0.00932727	0.00653764	0.00474405	0.00284224	0.00352492	0.00447503	0.00419308	0.00366117	0.00759026	0.0106094	0.00794585	0.00945139	0.00836622	0.0027677	0.00686584	0.00836955	0.00417391	0.00639329	0.0101074	0.00866476	0.00325741	0.00582143	0.00791086	0.011926	0.00624161	0.00272843	0.00468075	0.00484658	0.0026685	0.00367737	0.00613612	0.00640073	0.00721574	0.0107773	0.00517379	0.00378508	0.0046093	0.00406218	0.00681115	0.0078962	0.00664115	0.00727812
k__Bacteria;p__Armatimonadetes	0	0	0	0	0	0.000247838	0.000924118	0.000503327	0	0	0	0	2.11086e-05	0.000328374	2.21889e-05	0.000440814	0.000450984	0	0.00177892	1.47813e-05	0	0	0	0.00128135	0	0	0	1.3082e-05	0.000344463	0.000113012	1.1986e-05	0	0	0	0	0	0	0	0.000784605	0.00136993	0	0	0	0	5.20793e-05	2.21141e-05	0	0	0
k__Bacteria;p__Bacteroidetes	0.030957	0.0410821	0.0490042	0.0781398	0.110683	0.0992466	0.0864199	0.0667694	0.134831	0.178676	0.14729	0.0647733	0.117026	0.10705	0.277561	0.243908	0.170968	0.189291	0.23676	0.257091	0.216985	0.233933	0.198469	0.188562	0.203074	0.235276	0.244986	0.0476708	0.0946241	0.208598	0.182282	0.113874	0.132843	0.204452	0.18846	0.208205	0.210213	0.221549	0.172861	0.167297	0.163364	0.224053	0.205573	0.21841	0.229097	0.227134	0.190579	0.182486	0.169641
k__Bacteria;p__BHI80-139	0	0	0	0	0	0	0	0	0	0	0	0	0	0	0	0	0	0	0	0	0	0	0	0	0	0	0	0	0	0	0	0	0	0	0	0	0	0	0	0	0	0	0	0	0	0	0	0.000411855	0
k__Bacteria;p__BRC1	0	0	0	0	0	0	0	0	0	0	0	0	0	0	0	0	2.25492e-05	0	0	0	0	0	0	0.000532839	0	0	0	0	0	0	0	0	0	0	0	0	0	0	0	0	0	0	0	0	0	0	0	0	0
k__Bacteria;p__Chlamydiae	0	0	0	0	0	0.000173486	0	6.29158e-05	0	0	0	0	0	0	0	0	0	0.00172432	0.000244432	0.00033997	0	0	0	0	0	0.000448255	0	3.9246e-05	0	0	0.000527382	0	0.000413399	0.000440541	0	0	0	0	6.8825e-05	0.000720393	0.000474675	0.000639186	0.000119844	0.00013637	0	3.31712e-05	1.09214e-05	0.000240248	0.00032057
k__Bacteria;p__Chlorobi	0	0	0	0.00157997	0.000702213	0.0025899	0.00156504	0.00173019	0.0014583	0.00135904	0.00150762	0.000118286	0.00138261	0.000770416	0.000244078	0.00473875	0.00189413	0.00128159	0.00145301	0.000916441	0.000461283	0.000680398	0	0	0.00250986	0.000520555	0.000705113	0.000248558	0.000493731	0.000259928	0.00104278	0.000755769	0.00108665	0	0.00246695	0.00379076	0.00252128	0.00190818	0.00183075	0.00124002	0.000830681	0.00161605	0.00216718	0.00602755	0.00183579	0.00151482	0.00210784	0.00205927	0.000415554
k__Bacteria;p__Chloroflexi	0	1.39735e-05	0.000525112	0	0	0.00428759	0.0023252	0.00221778	0	0	0.00339833	0.000130114	0.000675476	0.00053045	0.00125368	0.0104969	0.00102599	1.16508e-05	0.000271592	0	0	0	0	1.26867e-05	0	1.44599e-05	0.000176278	0.000457869	0.000126303	0.00309654	0.00159413	0.00140729	0.000885855	0	0	0.00138413	0	0	0.00143156	0	0	1.20601e-05	0.00133826	0	0.00126292	0.000829279	0.00133242	0	0
k__Bacteria;p__Cyanobacteria	0.0103237	0.0131071	0.00513859	0.0103213	0.00903191	0.25816	0.133341	0.359957	0.00899698	0.0123949	0.0102321	0.00512178	0.0128657	0.010609	0.0272591	0.00873362	0.13339	0.0262842	0.0349131	0.0117511	0.0138142	0.0134379	0.0127006	0.00853812	0.0106014	0.0138815	0.00875968	0.277312	0.22986	0.0686662	0.0830027	0.0318856	0.0431588	0.0721661	0.0664222	0.093148	0.0875314	0.0810791	0.0990254	0.0595092	0.0739954	0.0574905	0.0705283	0.0543297	0.0671953	0.0802521	0.051156	0.0521168	0.0518492
k__Bacteria;p__Deferribacteres	0.00141421	0.00240344	0.0033007	0.00120215	0.00256671	0.000817864	0.00175881	0.00029885	0.00493104	0.00322142	0	0.00410452	0.00349348	0.00279118	0.00112054	0.00111581	0.00387846	0.00375156	0.00604291	0.00792278	0.00534117	0.00434527	0.0130957	0.00794184	0.00462015	0.00844455	0.00661722	0.000523279	0.00363983	0.00753792	0.0034999	0.000560312	0.00576396	0.00835651	0.00719346	0.00740695	0.00623555	0.00298076	0.00836912	0.00734565	0.00787529	0.00560795	0.00819934	0.0134052	0.0141395	0.00921053	0.00871531	0.00681276	0.00687444
k__Bacteria;p__Elusimicrobia	0.000791956	0.00292046	0.00658265	0.00257604	0.00225193	0.00118962	0.00298103	0.000408953	0.00320085	0.00338501	0	0.00138394	0.00141428	0.00180606	0.000798802	0.00125356	0.00387846	0.00538267	0.00769962	0.00573515	0.00426079	0.00686584	0.00412625	0.00696497	0.00167324	0.00378848	0.0063189	0.00019623	0.00183714	0.00678073	0.00413515	0.00487341	0.00161816	0.00470828	0.00332929	0.00614752	0.00220151	0.00604881	0.00439104	0.00581038	0.00322563	0.00511349	0.0087686	0.0104596	0.0134104	0.0493919	0.00335288	0.00652103	0.00132977
k__Bacteria;p__FBP	0	0	0	0	0	0	0	0	0	0	0	0	0	0	0	0	0	0	0	0	0	0	0	0	0	0	0	0	0	0	0	0	0	0	0	0	0	0	0	0	0	0	0	0	0	0	0	0	0
k__Bacteria;p__FCPU426	0	0	0	0	0	0	0	0	0	0	0	0	0	0	0	2.75509e-05	0	0	0	0	0	0	0	0	0	0	0	0	0	0	0	0	0	0	0	0	0	0	0	0	0	0	0	0	0	0	0	0	0
k__Bacteria;p__Fibrobacteres	0	0	0	0	0	1.23919e-05	0	0	0	0	0	0	0	0	3.32834e-05	0	0	0	0	0	0	0	0	0	0	0	0	0	0	0	0	0	0	0	0	0	0	0	0	0	0	0	0	0	0	0	0	0	0
k__Bacteria;p__Firmicutes	0.032753	0.0331172	0.0285998	0.0379536	0.0475326	0.0273365	0.0304959	0.0106328	0.0731499	0.0602633	0.0484788	0.0215044	0.050629	0.0391649	0.0551728	0.0525257	0.0564068	0.0605376	0.096252	0.0688513	0.092038	0.094096	0.098825	0.0515459	0.0774936	0.0997296	0.0840305	0.0107534	0.0377302	0.0895057	0.0623989	0.0529038	0.054545	0.0723038	0.0821845	0.0905667	0.080767	0.0731844	0.0699125	0.0612452	0.0666918	0.0840107	0.0916409	0.0976681	0.090032	0.082939	0.0926903	0.0818046	0.0613951
k__Bacteria;p__Fusobacteria	0.00132935	0	0	0	0.000677999	0.000483283	0	0.000220205	0	0.00598983	0	0	0.00142483	0.00127561	0.000665668	0.0014602	0.000259316	0.00129324	0.0039924	0.00184766	0	0	0.00418477	0.00192837	0	0	0	2.6164e-05	0	0.00137875	0.000803059	0	0	0.00287728	0.000665859	0.000586071	0.00405864	0.00143425	0.00101861	0.000578676	0.00206052	0.00219494	0.00317587	0.00366835	0.000976486	0.00482088	0.00427028	0.00296878	0.000344316
k__Bacteria;p__Gemmatimonadetes	1.41421e-05	0.00216589	0	0	0	0.00369278	0.00245935	0.00182456	0	0	0	0	2.11086e-05	0	0	0.00048214	0.00281865	0	0	0	0	0	0	0	0	0	0	0	0	0	0	0	0	0	1.09157e-05	1.24696e-05	0	0	0	0	0.00104644	4.82404e-05	0	0	1.30198e-05	0	1.09214e-05	3.43212e-05	0
k__Bacteria;p__GN02	1.41421e-05	0.00392656	0	0.000824332	0.0022035	0	0.000626015	0.000330308	0.00223689	0.000868274	0.0019525	0.00461315	0.00146705	0.00132613	0.00348366	0.00370559	3.38238e-05	0.00200394	0.000882672	0.00195113	0.0029255	0.00162368	0.00139005	0.000520153	0.000824135	0.000563934	2.71197e-05	7.84919e-05	0.0012171	0.000881495	0.000551354	0.00145942	0.00174809	0.00198243	0.00180109	0.00206995	0.00277955	0.00125965	0.00173439	0.00331853	1.07881e-05	0.000892448	0.000579247	0.00340925	0.00281228	0.0021119	0.00319998	0.00163026	0.00135352
k__Bacteria;p__GN04	0	0	0	0	0	0.000111527	0	0	0	0	0	4.73143e-05	0	0	0	6.88772e-05	0	0	0	0	0	0	0	0	0	0	0	0	0	0	0	0	0	0	1.09157e-05	0	0	0	0	0	0	0	0	0	0	0	0	0	0
k__Bacteria;p__GOUTA4	0	0	0	0	0	0	0	0	0	0	0	0	0	0	0	0	0	0	0	0	0	0	0	0	0	0	0	0	0	0	0	0	0	0	0	0	0	0	0	0	0	0	0	0	0	0	0	0	0
k__Bacteria;p__LCP-89	0	0	0	0	0	7.43513e-05	0	0	0	0	0	0	0	0	0	0	0	0	0	0	0	0	0	0	0	0	0	0	0	0	0	0	0	0	0	0	0	0	0	0	0	0	0	0	0	0	0	0	0
k__Bacteria;p__Lentisphaerae	0	0	0	0	0.00079907	0	0	6.29158e-05	0.00140887	0	0	0	0	0.000947233	0.00062129	0	0.000338238	0.0014447	0	0.00133032	0.000764758	0.000278345	0.00184364	0.00177613	0.00114879	0.00109895	0	2.6164e-05	0	0	0	0	0.00173628	0.000881082	0.00231413	0	6.14946e-05	0	0.000646955	0.000980207	0	2.41202e-05	7.98961e-05	0.000613664	0	0.000641309	0	0.00156162	0
k__Bacteria;p__NC10	0	0	0	0	0	1.23919e-05	4.47154e-05	7.86448e-05	0	0	0	0	0	0	2.21889e-05	0.000275509	0	0	0	0	0	0	0	0	0	0	0	0	0	0	0	0	0	0	0	0	0	0	0	0	0	0	0	0	0	0	0	0	0
k__Bacteria;p__Nitrospirae	0.00128693	0	0.000431342	0.00140823	0.001695	0.00662966	0.00308536	0.00366485	8.65095e-05	0.00528515	0.000173006	0.000461315	5.27716e-05	0.00145242	0.00084318	0.011103	0.000800496	0.00156121	8.14775e-05	0.000635596	0.0022093	0.00224222	0.00178511	0.00142091	0.00229759	0.00098327	0.000189838	0.00013082	4.59284e-05	6.78073e-05	0.000994834	0.002137	0.000826798	0	1.09157e-05	0	0	1.24718e-05	0.00090849	0.00211394	0.000938562	3.61803e-05	0.00108858	4.0911e-05	0.000351535	0.000342769	0.00156177	0.00132137	0.000937964
k__Bacteria;p__NKB19	0	0	0	0	0	0.000285013	1.49051e-05	0	0	0	0	0	0	0	0	1.37754e-05	2.25492e-05	0	0	0	0	0	0	0	0	0	0	0	0	2.26024e-05	0	0	0	0	0	0	0	0	0	0	0	0	0	0	0	0	0	0	0
k__Bacteria;p__OC31	0	0	0	0	0	0	0	6.29158e-05	0	0	0	0	0	5.05191e-05	0	0.000165305	0	1.16508e-05	0	0	0	0	0	0	0	0	0	3.9246e-05	0	1.13012e-05	0	0	0	0	0	0	0	0	0	0	0	0	0	0	0	0	0	0	0
k__Bacteria;p__OD1	0.0136612	0.0202476	0.0127152	0.010888	0.00835392	0.00736078	0.00728861	0.00374349	0.00961491	0.0127599	0.0174118	0.0063756	0.010301	0.00453409	0.00478172	0.00778312	0.00794859	0.0105673	0.00727865	0.0041092	0.00802389	0.0135152	0.01014	0.00809408	0.00982718	0.00803968	0.00945123	0.00592614	0.00893308	0.012081	0.0084501	0.0136429	0.00924832	0.0118946	0.00767375	0.00654654	0.00662911	0.0100024	0.01148	0.00981388	0.0080479	0.0063798	0.00488365	0.00774581	0.0119001	0.00485405	0.0122429	0.00523398	0.00990205
k__Bacteria;p__OP11	0	0	0	0	0	0	0	0	0	0	0	0	0	0	0	0	0	0	0	0	0	0	0	0	0	0	0	0	0	0	0	0	0	0	0	0	0	0	0	0	0	0	0	0	0	0	0	0	0
k__Bacteria;p__OP3	0	0	0	0	0	0.000631986	0.000685636	0.00127405	0	0	0	2.36572e-05	0	0	0.000377212	0.00159795	0.000360787	0	0	0	0	0	0	0	0	0	0	0.000156984	0.00016075	0.000124313	0.000179789	0	0	0	0	0	2.45978e-05	0	0	0	0	0	9.98702e-06	0	0	0	0	0	0
k__Bacteria;p__OP8	0	0	0	0	0	0.000173486	0	6.29158e-05	0	0	0	0	0	0	0	0.000261733	0	0	0	0	0	0	0	0	0	0	0	0	0	0	0	0	0	0	0	0	0	0	0	0	0	0	0	0	0	0	0	0	0
k__Bacteria;p__Planctomycetes	0.00701447	0.00567324	0.00825175	0.0113689	0.0192261	0.0263204	0.0230731	0.0213442	0.0272381	0.0238335	0.0102444	0.0114856	0.0125385	0.0189952	0.00984079	0.0156213	0.0412199	0.0423856	0.0352254	0.0528727	0.0316707	0.0200718	0.0326442	0.0295218	0.0335148	0.0282546	0.0332081	0.0135268	0.0144904	0.0224103	0.0302046	0.036329	0.0190163	0.0246703	0.0225955	0.0159985	0.0292468	0.0238211	0.0372894	0.0275639	0.0150386	0.0297402	0.0262659	0.0390563	0.0386819	0.0367758	0.0409773	0.0248486	0.0237459
k__Bacteria;p__Proteobacteria	0.853361	0.804343	0.839353	0.757578	0.670008	0.447409	0.606356	0.435661	0.623301	0.545918	0.650997	0.766658	0.691001	0.681149	0.527731	0.497073	0.451469	0.486969	0.398724	0.401549	0.440719	0.411363	0.465081	0.542633	0.502385	0.429327	0.433726	0.564239	0.499897	0.411557	0.471779	0.624956	0.603893	0.444519	0.439696	0.417358	0.395422	0.43625	0.436943	0.537142	0.516554	0.407294	0.406871	0.368362	0.371846	0.336356	0.418499	0.47746	0.531315
k__Bacteria;p__SBR1093	0	0	0	0	0	0	0	0	0	0	0	0	0	0	0	0	0	0	0	0	0	0	0	0	0	0	0	0	0	0	0	0	0	0	0	0	0	0	0	0	0	0	0	0	0	0	0	0	0
k__Bacteria;p__Spirochaetes	0	0.00296238	0	0	0.000435856	0.000173486	0.000745256	0.000519056	0	0.000666935	0.00632708	0.00110006	0.000844345	0.000606229	0.000643479	0.00286529	0.00161227	0.00603512	0.0030554	0.00258673	0.00203935	0.00157729	0.00548703	0.000494779	0.00191049	0.00214006	0.00318657	0.000222394	0	0.00136745	0.000707171	0.000416976	0	0.000963683	0	6.2348e-05	0.0011315	9.97743e-05	0.00348255	0	0.000755165	0.0020261	0.00286627	0.00141825	0.00273416	0.00067448	0.00184572	0.000257409	0
k__Bacteria;p__SR1	0	0.0023755	0.000656389	0	0.000992784	0.000545243	0.000253387	0.000346037	0.000815661	0.00201339	0.00137169	0.000686058	0.0023325	0.00191973	0.00084318	0.00110203	0.000360787	0.00133984	0.00116784	0.00240935	0.00125032	0.00378858	0.00263377	0.00463063	0.00096149	0.00196654	0.0022645	0.000209312	0.000264089	0.000689375	0.0034999	0.000912135	0.00370878	0.00359316	0.00552335	0.00342914	0.00169725	0.000611117	0.000646955	0	0.000496251	0.00188138	0.00225707	0.000109096	0.000650991	0.00362671	0.0027522	0.00195631	0.00121104
k__Bacteria;p__Synergistetes	0.00311126	0.00561735	0.0016316	0.0104587	0.00946777	0.00123919	0.00301084	0.00224924	0.0131865	0.0104067	0.00823015	0.00489703	0.00458057	0.00339741	0.00574694	0.00184591	0.00731721	0.0114527	0.00871809	0.00685853	0.0167518	0.016778	0.015671	0.0158456	0.00689276	0.0166288	0.00996651	0.00141285	0.00647591	0.00871324	0.00770697	0.00600706	0.00681518	0.0122801	0.00996605	0.0127813	0.021068	0.00775745	0.0127189	0.0115381	0.0112843	0.0128802	0.013862	0.0133233	0.00762961	0.0115657	0.017802	0.00823709	0.00866726
k__Bacteria;p__Tenericutes	0.000296983	0	0	0	0.0001695	0	7.45256e-05	0	0	0	0	0.0491951	0.0017098	0.0239587	0.000332834	0.00190101	0.000913242	0	0.00195546	0.000842535	0.00098326	0.00657203	0	0	0	0	0	0.00782303	0.0076356	0.00109622	0.0030684	0.00126396	0.00178352	0.00200997	0.00233596	0.00204502	0.00301323	0.00329255	0.00313842	0.000696774	0.00285884	0.00100099	0.00133826	0.00245466	0.00257792	0.00121628	0.00281773	0.00221372	0.00125853
k__Bacteria;p__TM6	0	0	0	0	0	0	0.000149051	0	0	0.000364927	0	0	0	0	0	0	0	0	0	0	0	0	0	0	0.000649318	0.000419336	0.000664434	0	0	0	0	0	0.000236228	0	0	0	0.00243518	0	0	0	0	0	0.000239688	0.000640938	0	0	0	0	0.000130603
k__Bacteria;p__TM7	1.41421e-05	0	0	0.00161432	0.00409221	0.00211901	0.00208672	0.00116394	0.00207623	0.00312075	0.00313883	0.00162052	0.00113987	0.00256384	0.000477062	0.00152907	0.00167991	0.00505645	0.00540467	0.0053804	0.00355673	0.00536587	0.00137542	0.00157314	0.00250986	0.00137369	0.000284757	0.00032705	0.00217012	0.00255408	0.00655632	0.00134214	0.00261032	0.00318015	0.0108721	0.00303011	0.00664141	0.0020329	0.00656591	0.00327129	0.00310696	0.00681396	0.00631179	0.00441838	0.00490847	0.00445599	0.00390988	0.00334632	0.00282576
k__Bacteria;p__Verrucomicrobia	0.000113137	0.000964172	0.00106898	0.00377819	0.00527871	0.0176956	0.00691598	0.0137628	0.0021133	0.00884633	0.00699439	0.00334749	0.00221641	0.00603703	0.0119155	0.0313667	0.00731721	0.0137829	0.0122216	0.0147665	0.00396946	0.00951011	0.00844271	0.00771348	0.00610609	0.00970256	0.00821728	0.00787535	0.00977128	0.0151662	0.00540566	0.00806588	0.00561041	0.0104078	0.0135246	0.00839204	0.00842476	0.00710892	0.0134484	0.00706221	0.00251362	0.00997371	0.00447418	0.009955	0.0105851	0.00872402	0.00466346	0.0140889	0.00599584
k__Bacteria;p__WPS-2	0	0	0	0	0	0	0	0	0	0	0	0	0	0	0	0	0	0	0	0	0	0	0	0	0	0	0	0	0	0	0	0	0	0	0	0	0	0	0	0	0	0	0	0	0	0	0	0	0
k__Bacteria;p__WS2	0	0	0	0	0	0	0	1.5729e-05	0	0	0	0	0	0	0	0	0	0	0	0	0	0	0	0	0	0	0	0	0	0	0	0	0	0	0	0	0	0	0	0	0	0	0	0	0	0	0	0	0
k__Bacteria;p__WS3	0	0	0	0	0	0.000235446	0.000119241	0.000141561	0	0	0	0.000603258	0	1.26298e-05	0	0.000551017	3.38238e-05	0	0	0	0	0	0	0	0	0	0	0	3.44463e-05	4.52049e-05	0	1.30305e-05	0	0	0	0	0	0	4.1295e-05	0	0	0	0.000499351	2.7274e-05	6.50991e-05	1.10571e-05	0	0	0
k__Bacteria;p__WS5	0	0	0	0	0	0	0	9.43738e-05	0	0	0	0	0	0	0	0	0	0	0	0	0	0	0	0	0	0	0	0	0	0	0	0	0	0	0	0	0	0	0	0	0	0	0	0	0	0	0	0	0
k__Bacteria;p__ZB3	0	0	0	0	0	0	0	1.5729e-05	0	0	0	0	0	0	0	0	0	0	0	0	0	0	0	0	0	0	0	0	0	0	0	0	0	0	0	0	0	0	0	0	0	0	0	0	0	0	0	0	0
Unassigned bacteria	0	0	0	0	0	1.23919e-05	0	0	0	0	0	0	1.05543e-05	0	1.10945e-05	1.37754e-05	1.12746e-05	9.32064e-05	0	0	0	1.54636e-05	2.92642e-05	3.806e-05	0	4.33796e-05	1.35599e-05	0	0	4.52049e-05	0	0	1.18114e-05	0	0	0	7.37935e-05	0	4.1295e-05	0	0	0	0	0	2.60396e-05	2.21141e-05	2.18429e-05	0	0
Unassigned sequences	0.0420727	0.0554189	0.0427403	0.0670456	0.0966148	0.066594	0.0591286	0.0463061	0.0841984	0.113102	0.0794098	0.0478466	0.0762655	0.0818157	0.0629389	0.0680369	0.0810756	0.113956	0.123778	0.135042	0.141905	0.143811	0.111306	0.110272	0.121135	0.120827	0.136155	0.0520009	0.0680315	0.120528	0.105297	0.0888811	0.0973495	0.112544	0.125684	0.113424	0.122128	0.108991	0.103045	0.0830223	0.105799	0.133493	0.13086	0.138388	0.121123	0.121484	0.125324	0.114633	0.110217
[truncated: 215 more columns]
