# Supplementary material for: The effects of taxonomy, diet, and ecology on the microbiota of riverine macroinvertebrates
Source: Ecol Evol. 2020 Nov 18;10(24):14000–19. doi: 10.1002/ece3.6993 (PMC7771166; doi:10.1002/ece3.6993)
Supplement: Supplementary file 6 — Dataset S4 [file ECE3-10-14000-s006.xlsx]

## Sheet: DATASET S4
DATASET S4. Complete summary of the taxonomic identities of all bacterial classes found across the 264 aquatic invertebrates samples. This table was generated using the summarize_taxa_through_plots command in QIIME, and using the Greengenes (v13_8) bacterial database as a reference.
Bacterial taxonomy (class-level)	INVSJ16L011	INVSJ16L013	INVSJ16L014	INVSJ16L015	INVSJ16L016	INVSJ16L025	INVSJ16L027	INVSJ16L028	INVSJ16L039	INVSJ16L040	INVSJ16L041	INVSJ16L046	INVSJ16L047	INVSJ16L048	INVSJ16L050	INVSJ16L051	INVSJ16L053	INVSJ16L054	INVSJ16L055	INVSJ16L056	INVSJ16L058	INVSJ16L059	INVSJ16L060	INVSJ16L074	INVSJ16L075	INVSJ16L076	INVSJ16L079	INVSJ16L082	INVSJ16L083	INVSJ16L084	INVSJ16L085	INVSJ16L086	INVSJ16L087	INVSJ16L100	INVSJ16L101	INVSJ16L102	INVSJ16L111	INVSJ16L113	INVSJ16L117	INVSJ16L118	INVSJ16L119	INVSJ16L127	INVSJ16L129	INVSJ16L130	INVSJ16L131	INVSJ16L132	INVSJ16L133	INVSJ16L134	INVSJ16L138
k__Bacteria;p__[Thermi];c__Deinococci	0	0	0	0	0	0.00369278	0.0125948	0.00451421	0	0	0	0	0	0.000833565	1.10945e-05	0	0.00670838	0.00219035	0.00214557	0.000266064	0	0	0	0	0	0	0.000555955	0.00270797	0.00228494	0.00151436	0.00131845	0	0.000377965	0	0	0	0	0.00174605	0.000178945	0	0	0.000422104	0.000449416	0	0.00067703	0.00214507	0	0	0.000284951
k__Bacteria;p__AC1;c__HDBW-WB69	0	0	0	0	0	0	0	0	0	0	0	0	0	0	0	2.75509e-05	0	0	0	0	0	0	0	0	0	0	0	0	0	0	0	0	0	0	0	0	0	0	0	0	0	0	0	0	0	0	0	0	0
k__Bacteria;p__Acidobacteria;c__[Chloracidobacteria]	0	0	0	0	0.000411642	0.00204466	0.000640921	0.00410526	0.000617925	0.000704686	0	0.0001656	0.00143539	0.00160398	0.000110945	0.000413263	0.00290884	0.00203889	0.00032591	0.00288236	0.00756261	0.000293808	0.00194607	0.00206792	0.00264722	0.00348482	0.000420356	0.000641017	0.00148119	0.00235065	0.00113867	0	0.00059057	0	0.00113523	0.000735707	6.14946e-05	0.000873025	4.1295e-05	0.00114554	0.00101408	0.000120601	0.000639169	0.00118642	0.000299456	0.00165856	0.00191125	0.000102964	0.000937964
k__Bacteria;p__Acidobacteria;c__Acidobacteria-5	0	0	0	0	0	0	0	0	0	0	0	0	0	0	0	0	0	0	0	0	0	0	0	0	0	0	0	0	0	0	0	0	0	0	0	0	0	0	0	0	0	0	0	0	0	0	0	0	0
k__Bacteria;p__Acidobacteria;c__Acidobacteria-6	0	0	0	0	0	0.00241642	0.000730351	0.00223351	0	0	0	0.000189257	0	3.78893e-05	0.000987408	0.00220407	0.000811771	0.00150295	1.35796e-05	0.000753847	0	0.00197934	0.000453594	0	0.000824135	0.00114233	0	0.000902657	0	0.000655471	0.000647241	0.000651525	0.000838609	0	0.00124439	0.000211983	0.00195553	2.49436e-05	0.00154168	0	0.000755165	4.82404e-05	0.000169779	0.00013637	0.000221337	0.00029854	0.000338565	0.00085803	0.00084298
k__Bacteria;p__Acidobacteria;c__Acidobacteriia	0	0	0	0	0	8.67432e-05	0	0.000204476	0	0	0	0	0	0	0	2.75509e-05	0	0	0	0	0	0	0	0	0	0	0	0	0	0	0	0	0	0	0	0	0	0	0	0	0	0	0	0	0	0	0	0	0
k__Bacteria;p__Acidobacteria;c__BPC102	0	0	0	0	0	0.00126397	8.94308e-05	0.000487598	0	0	0	0	0	0.000202076	5.54723e-05	0.00247958	3.38238e-05	0	0	0	0	0	0	0	0	0	1.35599e-05	0	0	3.39037e-05	0	0	0	0	0	0	0	0	0	0	0	0	0	0	0	0	0	0	0
k__Bacteria;p__Acidobacteria;c__DA052	0	0	0	0	0	4.95675e-05	0.000327913	0	0	0	0	0	0	0	1.10945e-05	0	0	0	0	0	0	0	0	0	0	0	0	0	0	0	0	0	0	0	0	0	0	0	0	0	0	0	0	0	0	0	0	0	0
k__Bacteria;p__Acidobacteria;c__EC1113	0	0	0	0	0	0	0	0	0	0	0	0	0	0	0	0	0	2.33016e-05	0	0	0	0	0	0	0	0	0	0	0	0	0	0	0	0	0	0	0	0	0	0	0	0	0	0	0	0	0	0	0
k__Bacteria;p__Acidobacteria;c__Holophagae	0	0	0	0	0	0.000185878	0.000104336	3.14579e-05	0	0	0	1.18286e-05	0	3.78893e-05	5.54723e-05	0.0114612	0.000642652	0	8.14775e-05	0	0	0	0	0	0	0	5.42395e-05	3.9246e-05	0	0.00241846	5.99298e-05	2.6061e-05	0.000555136	0	0	0	0	0	0	0	0.000485463	0	0	0	0	0	0	0	0
k__Bacteria;p__Acidobacteria;c__iii1-8	0	0	0	0	0	0.000148703	0	0.000125832	0	0	0	0	0	0	8.87558e-05	0.000192856	0	0	0	0	0	0	0	0	0	0	0	0	0	0	0	0	0	0	0	0	0	0	0	0	0	0	0	0	0	0	0	0	0
k__Bacteria;p__Acidobacteria;c__OS-K	0	0	0	0	0	8.67432e-05	0	1.5729e-05	0	0	0	0	0	0	0	0	0	0	0	0	0	0	0	0	0	0	0	0	0	0	0	0	0	0	0	0	0	0	0	0	0	0	0	0	0	0	0	0	0
k__Bacteria;p__Acidobacteria;c__PAUC37f	0	0	0	0	0	1.23919e-05	0	1.5729e-05	0	0	0	0	0	0	2.21889e-05	0	0	0	0	0	0	0	0	0	0	0	0	0	0	0	0	0	0	0	0	0	0	0	0	0	0	0	0	0	0	0	0	0	0
k__Bacteria;p__Acidobacteria;c__RB25	0	0	0	0	0	0.000557635	5.96205e-05	0.00029885	0	0	0	0	0	0	0	0.000578568	1.12746e-05	0	0	0	0	0	0	0	0	0	0	0	0	0	0	0	0	0	3.27472e-05	0	0	0	0	0	0	0	0	0	0	0	0	0	0
k__Bacteria;p__Acidobacteria;c__S035	0	0	0	0	0	0	0	0	0	0	0	0	0	0	0	0	0	0	0	0	0	0	0	0	0	0	0	0	0	0	0	0	0	0	0	0	0	0	0	0	0	0	0	0	0	0	0	0	0
k__Bacteria;p__Acidobacteria;c__Solibacteres	0	0	0	0	0	0.00174726	0.00171409	0.0030986	0	0.00135904	0	1.18286e-05	0.000675476	0	0.000255173	0.00286529	0.000766672	8.15556e-05	8.14775e-05	0.00212851	0	0.00098967	0	0.00191568	0	0.00179302	0.00134243	0.00120354	0.0026294	0.0018195	0.000575326	0.00139426	0	0.00108759	0	0	0	0.00179594	1.3765e-05	0	0	0.000988929	0.000958754	0	0.000833268	7.73994e-05	1.09214e-05	0.000154445	0.000926091
k__Bacteria;p__Acidobacteria;c__Sva0725	0	0	0	0	0	0	0	1.5729e-05	0	0.00071727	0	0	0	0	0	5.51017e-05	0	0	0	0.000798191	0	0	0	0	0	0	0	1.3082e-05	0	0	0.000635255	0	0	0	0	0	0	0	0	0	0	2.41202e-05	0	0	0	0	0	0	0
k__Bacteria;p__Actinobacteria;c__Acidimicrobiia	0.000905093	0.00364709	0	0	0.00331735	0.00354408	0.00323441	0.00559951	0.0042884	0.00264257	0	0.00241303	0.00179423	0.000833565	0.00167526	0.00115714	0.00435199	0.00520791	0.00415535	0.00412399	0.00105609	0.00210305	0.00286789	0.0021821	0.00207282	0.00401984	0.00288825	0.00253791	0.00385799	0.00598965	0.00536971	0.00345308	0.000838609	0.00261571	0.00256519	0.000760646	0.00248438	0.00197054	0.00189957	0.000968397	0.0024381	0.00241202	0.00288625	0.00369562	0.00154936	0.00315126	0.00174743	0.00128705	0.00471356
k__Bacteria;p__Actinobacteria;c__Actinobacteria	0.000381836	1.39735e-05	0	0.00187192	0.00348685	0.00764579	0.00393495	0.00294132	0.00135943	0.00210147	0.00284224	0.00111189	0.00215308	0.00299326	0.00165308	0.00478008	0.0042167	0.00165441	0.0031912	0.00424224	0.0017116	0.0043762	0.0046091	0.000900752	0.00187303	0.00414998	0.00318657	0.000523279	0.00195196	0.00115272	0.00453069	0.00278853	0.00131106	0.00017897	0.00197575	0.0013966	0.0011561	0.00416558	0.00448739	0.00503094	0.0056961	0.00165223	0.000898832	0.000709123	0.00166654	0.00173596	0.00413923	0.00365521	0.00226774
k__Bacteria;p__Actinobacteria;c__Coriobacteriia	0	0	0	0	0	0	0	0	4.9434e-05	0	0	0	0	0	0	0	0	0	0	0	0	0	0	0	0	0	0	3.9246e-05	0	0	0	0	0.000177171	0	0	0	0	0	0	0	0	0	0	0	0	0	0	0	0
k__Bacteria;p__Actinobacteria;c__MB-A2-108	0	0	0	0	0	1.23919e-05	0	3.14579e-05	0	0	0	0	0	0	0	0	0	0	0	0	0	0	0	0	0	0	0	0	0	0	0	0	0	0	0	0	0	0	0	0	0	0	0	0	0	0	0	0	0
k__Bacteria;p__Actinobacteria;c__OPB41	0	0	0	0	0	0.000148703	0	1.5729e-05	0	0	0	0	0	0	0	0.00130867	0	0	0.00065182	0	0	0	0	0	0.00111133	0.000737452	0.00135599	0	0	0	0	0	0	0	0	0	0	0	0	0.0012164	0	0	0	6.81849e-05	6.50991e-05	0.000110571	0.00090648	0	0
k__Bacteria;p__Actinobacteria;c__Thermoleophilia	0.000183847	0	0	0.00139106	0	0.000446108	0.000640921	0.000739261	0.000840378	0	0	0	0.000527716	0.000366263	0.000332834	0.000344386	0.0020407	0.00108352	0.00145301	0	0	0.00038659	0.000892557	0.00109105	0.0013361	0.00120017	0.00123395	0.000156984	1.14821e-05	0.000768483	0.00202563	0	0.000401587	0.00188607	0.00030564	0.000511254	3.68967e-05	0	1.3765e-05	0	0.00264308	0.00110953	0	0.00013637	0.000781189	0.00181336	0.00110307	0.0016989	0.000296824
k__Bacteria;p__Armatimonadetes;c__[Fimbriimonadia]	0	0	0	0	0	0.000247838	0.000924118	0.000503327	0	0	0	0	2.11086e-05	0.000328374	2.21889e-05	0.000440814	0.000450984	0	0.00177892	1.47813e-05	0	0	0	0.00128135	0	0	0	1.3082e-05	0.000344463	0.000113012	1.1986e-05	0	0	0	0	0	0	0	0.000784605	0.00136993	0	0	0	0	5.20793e-05	2.21141e-05	0	0	0
k__Bacteria;p__Armatimonadetes;c__Armatimonadia	0	0	0	0	0	0	0	0	0	0	0	0	0	0	0	0	0	0	0	0	0	0	0	0	0	0	0	0	0	0	0	0	0	0	0	0	0	0	0	0	0	0	0	0	0	0	0	0	0
k__Bacteria;p__Bacteroidetes;c__[Saprospirae]	0.00224859	0.000349338	0.000600128	0.0018204	0.00329314	0.0144613	0.00795934	0.0125989	0.00465915	0.00695878	0.00633944	0.00275606	0.00371512	0.00324585	0.015621	0.0127836	0.017205	0.00498654	0.005717	0.00322233	0.00338679	0.00295355	0.00633569	0.00523959	0.00372109	0.00597192	0.00386456	0.00444787	0.00605107	0.0124426	0.00693987	0.00143336	0.00540962	0.00371706	0.00290358	0.00665877	0.0091012	0.00636061	0.0057813	0.00650716	0.00594423	0.00697074	0.00511335	0.0040911	0.00666615	0.0075188	0.00700064	0.00362089	0.000997329
k__Bacteria;p__Bacteroidetes;c__Bacteroidia	0.0271245	0.0363032	0.044522	0.0744131	0.101603	0.04155	0.0547167	0.0204791	0.120372	0.164167	0.133215	0.056304	0.107675	0.094256	0.062362	0.18798	0.115937	0.171989	0.218482	0.245074	0.203826	0.218887	0.185857	0.175799	0.191037	0.215105	0.237379	0.0138146	0.0614178	0.175293	0.157639	0.10285	0.11574	0.193425	0.16438	0.189925	0.185837	0.198127	0.155792	0.142673	0.141173	0.206758	0.18455	0.2024	0.212223	0.20575	0.17625	0.166853	0.157625
k__Bacteria;p__Bacteroidetes;c__BME43	0	0	0	0	0	0	0	0	0	0	0	0	0	0	0	0	1.12746e-05	0	0.000434546	0	0	0	0	0	0	0	0	0	0	0	0	0	0	0	0	0	0	0	0	0	0	0	0	0	0	0	0	0	0
k__Bacteria;p__Bacteroidetes;c__Cytophagia	1.41421e-05	0.00265497	0.00193166	0.00125367	0.00319628	0.0343627	0.0143834	0.0256854	0	0.00110736	0	0.00131297	0.00158315	0.00167976	0.00820991	0.0179494	0.0186369	0.00481178	0.00359859	0.000620815	1.2139e-05	0	1.46321e-05	0.000951499	0.00107387	0.00124355	0.000650874	0.0258108	0.0211156	0.0105214	0.0074193	0.00400036	0.00318908	0.00163826	0.0137429	0.0069331	0.00389876	0.00651027	0.00454245	0.00803061	0.00576083	0.0039919	0.00720064	0.00504568	0.00210921	0.00539584	0.00250101	0.00458188	0.0053547
k__Bacteria;p__Bacteroidetes;c__Flavobacteriia	0.00155563	0.00120172	0.0018754	0.000635422	0.00259092	0.00483283	0.00651354	0.00548941	0.00973849	0.00559974	0.00773584	0.0042228	0.00405286	0.00546869	0.187574	0.0183902	0.0144202	0.00608172	0.0076453	0.00810016	0.00932276	0.0118142	0.00507733	0.00433884	0.00671795	0.0101942	0.00295605	0.00206695	0.00440913	0.00999028	0.0072515	0.00555099	0.00741756	0.00532779	0.0059054	0.00366606	0.0108722	0.00833115	0.00580883	0.00902263	0.00749771	0.00492052	0.00661141	0.00681849	0.00802021	0.00681115	0.0042266	0.00629794	0.0056634
k__Bacteria;p__Bacteroidetes;c__Sphingobacteriia	1.41421e-05	0.000572914	7.50159e-05	1.71736e-05	0	0.00345733	0.00281707	0.00232789	6.17925e-05	0.000843107	0	0.000177429	0	0.00239966	0.00378321	0.00679129	0.00407013	0.0014214	0.000801195	1.47813e-05	0.000437005	0.000278345	0.0011852	0.00223285	0.000524449	0.00276183	0.000135599	0.00149135	0.00163046	0.000203422	0.00303245	3.90915e-05	0.00108665	0.000344172	0.0015282	0.00102251	0.000504255	0.00221998	0.00093602	0.00106287	0.00298829	0.00141103	0.00209727	5.45479e-05	7.81189e-05	0.00165856	0.000600679	0.00111544	0
k__Bacteria;p__Bacteroidetes;c__VC2_1_Bac22	0	0	0	0	0	0.000582418	2.98103e-05	0.000188748	0	0	0	0	0	0	1.10945e-05	1.37754e-05	0.00068775	0	8.14775e-05	5.91252e-05	0	0	0	0	0	0	0	0	0	0.000146916	0	0	0	0	0	0	0	0	0	0	0	0	0	0	0	0	0	1.71606e-05	0
k__Bacteria;p__BRC1;c__PRR-11	0	0	0	0	0	0	0	0	0	0	0	0	0	0	0	0	2.25492e-05	0	0	0	0	0	0	0.000532839	0	0	0	0	0	0	0	0	0	0	0	0	0	0	0	0	0	0	0	0	0	0	0	0	0
k__Bacteria;p__Chlamydiae;c__Chlamydiia	0	0	0	0	0	0.000173486	0	6.29158e-05	0	0	0	0	0	0	0	0	0	0.00172432	0.000244432	0.00033997	0	0	0	0	0	0.000448255	0	3.9246e-05	0	0	0.000527382	0	0.000413399	0.000440541	0	0	0	0	6.8825e-05	0.000720393	0.000474675	0.000639186	0.000119844	0.00013637	0	3.31712e-05	1.09214e-05	0.000240248	0.00032057
k__Bacteria;p__Chlorobi;c__BSV26	0	0	0	0	0	0.00118962	0.000402438	0.00091228	0	0	0	0	0	0	2.21889e-05	0.00307192	0.000169119	0	0	0	0	0	0	0	0	0	0.000108479	0	0	0	0	0	0	0	0	0	0	0	1.3765e-05	0	0	0	0	0	0	0	0	0	0
k__Bacteria;p__Chlorobi;c__Ignavibacteria	0	0	0	0	0	0.00079308	0	0.000283121	0	0	0	5.91429e-05	0	0	1.10945e-05	0.000881628	5.6373e-05	0	0	0	0	0	0	0	0	0	0	0	0	0	0	0	0	0	0	0	0	0	0	0	0	0	0	0	0	0	0	0	0
k__Bacteria;p__Chlorobi;c__OPB56	0	0	0	0.00157997	0.000702213	0.000408932	0.0011626	0.000487598	0.0014583	0.00135904	0.00150762	5.91429e-05	0.00138261	0.000770416	0.000177512	0.000275509	0.00158972	0.00128159	0.00145301	0.000916441	0.000461283	0.000680398	0	0	0.00250986	0.000520555	0.000596634	0.000248558	0.000493731	0.000259928	0.00104278	0.000755769	0.00108665	0	0.00246695	0.00379076	0.00252128	0.00190818	0.00181698	0.00124002	0.000830681	0.00161605	0.00216718	0.00602755	0.00183579	0.00151482	0.00210784	0.00205927	0.000415554
k__Bacteria;p__Chlorobi;c__SJA-28	0	0	0	0	0	0.00019827	0	4.71869e-05	0	0	0	0	0	0	3.32834e-05	0.000440814	7.89221e-05	0	0	0	0	0	0	0	0	0	0	0	0	0	0	0	0	0	0	0	0	0	0	0	0	0	0	0	0	0	0	0	0
k__Bacteria;p__Chloroflexi;c__Anaerolineae	0	0	0	0	0	0.00358125	0.00217615	0.00177737	0	0	0	0.000106457	0	3.78893e-05	0.00094303	0.00789332	0.000225492	1.16508e-05	0.000203694	0	0	0	0	1.26867e-05	0	0	0.000176278	0.000170066	0.000126303	0.000813688	0.000407522	0.000403946	0	0	0	0	0	0	1.3765e-05	0	0	1.20601e-05	0.00133826	0	0.0011848	0.000796108	0.00128873	0	0
k__Bacteria;p__Chloroflexi;c__C0119	0	0	0	0	0	0	0	0	0	0	0	0	0	0	0	0	0	0	0	0	0	0	0	0	0	0	0	0	0	0	0	0	0	0	0	0	0	0	0	0	0	0	0	0	0	0	0	0	0
k__Bacteria;p__Chloroflexi;c__Chloroflexi	0	0	0.000525112	0	0	0.00019827	0	0.000251663	0	0	0	0	0	0	0.000122039	0.000413263	9.01967e-05	0	6.78979e-05	0	0	0	0	0	0	1.44599e-05	0	0	0	0	0	0.00100335	0.00085042	0	0	0	0	0	0.00121132	0	0	0	0	0	0	0	0	0	0
k__Bacteria;p__Chloroflexi;c__Dehalococcoidetes	0	0	0	0	0	1.23919e-05	0	0	0	0	0	1.18286e-05	0	0	0	0.00103316	0.000710299	0	0	0	0	0	0	0	0	0	0	0	0	0	0	0	0	0	0	0	0	0	0	0	0	0	0	0	0	0	0	0	0
k__Bacteria;p__Chloroflexi;c__Ellin6529	0	1.39735e-05	0	0	0	0.000446108	1.49051e-05	0.000141561	0	0	0.00339833	1.18286e-05	0.000675476	0.000492561	0.000133134	0.000798975	0	0	0	0	0	0	0	0	0	0	0	0.000287804	0	0.00228285	0.00118661	0	3.54342e-05	0	0	0.00138413	0	0	0.00019271	0	0	0	0	0	7.81189e-05	0	4.36858e-05	0	0
k__Bacteria;p__Chloroflexi;c__Ktedonobacteria	0	0	0	0	0	0	0	0	0	0	0	0	0	0	0	0	0	0	0	0	0	0	0	0	0	0	0	0	0	0	0	0	0	0	0	0	0	0	0	0	0	0	0	0	0	0	0	0	0
k__Bacteria;p__Chloroflexi;c__S085	0	0	0	0	0	0	1.49051e-05	0	0	0	0	0	0	0	0	0.000344386	0	0	0	0	0	0	0	0	0	0	0	0	0	0	0	0	0	0	0	0	0	0	0	0	0	0	0	0	0	0	0	0	0
k__Bacteria;p__Chloroflexi;c__SL56	0	0	0	0	0	0	0	0	0	0	0	0	0	0	5.54723e-05	0	0	0	0	0	0	0	0	0	0	0	0	0	0	0	0	0	0	0	0	0	0	0	1.3765e-05	0	0	0	0	0	0	2.21141e-05	0	0	0
k__Bacteria;p__Chloroflexi;c__Thermomicrobia	0	0	0	0	0	4.95675e-05	0	3.14579e-05	0	0	0	0	0	0	0	1.37754e-05	0	0	0	0	0	0	0	0	0	0	0	0	0	0	0	0	0	0	0	0	0	0	0	0	0	0	0	0	0	0	0	0	0
k__Bacteria;p__Chloroflexi;c__TK10	0	0	0	0	0	0	0.000119241	0	0	0	0	0	0	0	0	0	0	0	0	0	0	0	0	0	0	0	0	0	0	0	0	0	0	0	0	0	0	0	0	0	0	0	0	0	0	0	0	0	0
k__Bacteria;p__Chloroflexi;c__TK17	0	0	0	0	0	0	0	1.5729e-05	0	0	0	0	0	0	0	0	0	0	0	0	0	0	0	0	0	0	0	0	0	0	0	0	0	0	0	0	0	0	0	0	0	0	0	0	0	0	0	0	0
k__Bacteria;p__Cyanobacteria;c__4C0d-2	0	0	0	0.000171736	0	4.95675e-05	0	0.000173019	0	0.00234056	1.23576e-05	0	0.00177312	0	0.000865369	0	0.00244659	0	0.000122216	0	0.00144454	0.00123709	0	0	0	0	0	0	0.000459284	0	0	0	0	0.000206503	0	0	1.22989e-05	0.000261907	0	1.18097e-05	0.00104644	0	0	0.00122733	0	0.00018797	0	0.000617782	0
k__Bacteria;p__Cyanobacteria;c__ML635J-21	0	0	0	0	0	2.47838e-05	0	0	0	0	0	0	0	0	1.10945e-05	1.37754e-05	5.6373e-05	0	0	0	0	0	0	0	0	0	0	0	0	0	0	0	0	0	0	0	0	0	0	0	0	0	0	0	0	0	0	0	0
k__Bacteria;p__Cyanobacteria;c__Nostocophycideae	0	0	0	0	0	0.000223054	1.49051e-05	0.000173019	0.000753868	0.00196305	0.00155705	0.000201086	0.000411618	0.000783046	0	1.37754e-05	0	0.00167772	0	0.000916441	0	0	1.46321e-05	0.00129404	0.00131112	0	0.00157295	0.000156984	0.000252606	2.26024e-05	0	0	0.000814986	0	0	0.0012719	0.00650612	0.00107257	0.0257543	2.36194e-05	0.000399159	0.000964809	0.0029262	0.000436383	0.00348931	0.00448916	0.0019331	0.00324335	0.000854853
k__Bacteria;p__Cyanobacteria;c__Oscillatoriophycideae	0.0010748	0.00159298	0	0.00211235	0.000774856	0.0477955	0.00621544	0.0417132	0.00154481	0	0	1.18286e-05	0.000474944	0.000682008	1.10945e-05	6.88772e-05	0.0279272	0.00181753	0.00336773	0.000473002	1.2139e-05	1.54636e-05	0.00523828	0.00216942	0	0.00348482	0.000108479	0.0324433	0.0305195	0.00785435	0.00690391	0.00325763	0.00764197	0.00982957	0.00669134	0.0116092	0.00892901	0.00740824	0.0102274	0.00973121	0.00631102	0.00504112	0.00878857	0.00530479	0.00824154	0.0161433	0.0133023	0.00581745	0.00312259
k__Bacteria;p__Cyanobacteria;c__Synechococcophycideae	0.00354966	0.00234755	0.00170661	0.00633705	0.00431014	0.102555	0.0760162	0.111534	1.23585e-05	0.000994111	0.00339833	0.00143126	0.00149871	0.00142716	0.00209685	0.00169438	0.0687074	0.00914588	0.0153585	0.00405008	0.00137171	0.00137626	0.00124373	1.26867e-05	0.00211028	0.000361496	0.00241366	0.110883	0.0931084	0.029225	0.0355383	0.0159754	0.0189691	0.0272585	0.0280752	0.0369599	0.0370074	0.0333994	0.0262499	0.0203954	0.0297427	0.0278709	0.0236493	0.0192145	0.0240216	0.0256745	0.0100477	0.0183447	0.0226417
k__Bacteria;p__Deferribacteres;c__Deferribacteres	0.00141421	0.00240344	0.0033007	0.00120215	0.00256671	0.000817864	0.00175881	0.00029885	0.00493104	0.00322142	0	0.00410452	0.00349348	0.00279118	0.00112054	0.00111581	0.00387846	0.00375156	0.00604291	0.00792278	0.00534117	0.00434527	0.0130957	0.00794184	0.00462015	0.00844455	0.00661722	0.000523279	0.00363983	0.00753792	0.0034999	0.000560312	0.00576396	0.00835651	0.00719346	0.00740695	0.00623555	0.00298076	0.00836912	0.00734565	0.00787529	0.00560795	0.00819934	0.0134052	0.0141395	0.00921053	0.00871531	0.00681276	0.00687444
k__Bacteria;p__Elusimicrobia;c__Elusimicrobia	0.000791956	0.00292046	0.00481977	0.00257604	0.00225193	0.000941783	0.00298103	0.000408953	0.00320085	0.00338501	0	0.00138394	0.00141428	0.00180606	0.000798802	0.00121224	0.00387846	0.00538267	0.0064503	0.00486305	0.00426079	0.00686584	0.00245819	0.00696497	0.00129864	0.00378848	0.0063189	0.00019623	0.00144675	0.00603485	0.00413515	0.00487341	0.00161816	0.00425397	0.00332929	0.00614752	0.00218921	0.00593657	0.00439104	0.00581038	0.00269702	0.00511349	0.00808948	0.0101732	0.0132412	0.0472247	0.00306893	0.00648671	0.000653013
k__Bacteria;p__Elusimicrobia;c__Endomicrobia	0	0	0.00176287	0	0	0.000247838	0	0	0	0	0	0	0	0	0	4.13263e-05	0	0	0.00124932	0.000872097	0	0	0.00166806	0	0.000374607	0	0	0	0.000390392	0.000745881	0	0	0	0.000454308	0	0	1.22989e-05	0.000112246	0	0	0.000528615	0	0.000679117	0.000286377	0.000169258	0.00216718	0.000283957	3.43212e-05	0.000676759
k__Bacteria;p__Fibrobacteres;c__Fibrobacteria	0	0	0	0	0	0	0	0	0	0	0	0	0	0	0	0	0	0	0	0	0	0	0	0	0	0	0	0	0	0	0	0	0	0	0	0	0	0	0	0	0	0	0	0	0	0	0	0	0
k__Bacteria;p__Fibrobacteres;c__TG3	0	0	0	0	0	0	0	0	0	0	0	0	0	0	0	0	0	0	0	0	0	0	0	0	0	0	0	0	0	0	0	0	0	0	0	0	0	0	0	0	0	0	0	0	0	0	0	0	0
k__Bacteria;p__Firmicutes;c__Bacilli	0.0138309	0.0155665	0.00915194	0.00798571	0.00845077	0.0071749	0.00997153	0.00486025	0.00914529	0.00614084	0.00984899	0.00282703	0.0030713	0.00197024	0.00353914	0.00545507	0.0075878	0.0043807	0.00894894	0.00326667	0.00495272	0.00793283	0.00272157	0.00669855	0.00653064	0.00718655	0.00214246	0.00627935	0.00765857	0.0055602	0.00592106	0.00714072	0.00250402	0.00721386	0.00516314	0.00658395	0.00557141	0.00235717	0.00795617	0.00635363	0.00603053	0.00507731	0.00229701	0.00527751	0.00386689	0.00238832	0.00714262	0.00592041	0.00727812
k__Bacteria;p__Firmicutes;c__Clostridia	0.0189221	0.0175507	0.0194479	0.0299679	0.0390818	0.0201616	0.0205244	0.00577253	0.0640046	0.0541224	0.0386298	0.0186773	0.0475577	0.0371947	0.0516337	0.0470707	0.048819	0.0561569	0.0873031	0.0655847	0.0870853	0.0861632	0.0961035	0.0448473	0.070963	0.0925431	0.0818881	0.00447404	0.0300716	0.0839455	0.0564778	0.0457631	0.052041	0.0650899	0.0770213	0.0839828	0.0750972	0.0708273	0.0619563	0.0548916	0.0606613	0.0789334	0.0893439	0.0923906	0.0861391	0.0805506	0.0855477	0.0758842	0.0541169
k__Bacteria;p__Firmicutes;c__Erysipelotrichi	0	0	0	0	0	0	0	0	0	0	0	0	0	0	0	0	0	0	0	0	0	0	0	0	0	0	0	0	0	0	0	0	0	0	0	0	9.83913e-05	0	0	0	0	0	0	0	2.60396e-05	0	0	0	0
k__Bacteria;p__Fusobacteria;c__Fusobacteriia	0.00132935	0	0	0	0.000677999	0.000483283	0	0.000220205	0	0.00598983	0	0	0.00142483	0.00127561	0.000665668	0.0014602	0.000259316	0.00129324	0.0039924	0.00184766	0	0	0.00418477	0.00192837	0	0	0	2.6164e-05	0	0.00137875	0.000803059	0	0	0.00287728	0.000665859	0.000586071	0.00405864	0.00143425	0.00101861	0.000578676	0.00206052	0.00219494	0.00317587	0.00366835	0.000976486	0.00482088	0.00427028	0.00296878	0.000344316
k__Bacteria;p__Gemmatimonadetes;c__Gemm-1	1.41421e-05	0.00216589	0	0	0	0.000693945	0.00052168	0.000314579	0	0	0	0	0	0	0	0.000206631	0.00014657	0	0	0	0	0	0	0	0	0	0	0	0	0	0	0	0	0	1.09157e-05	1.24696e-05	0	0	0	0	0	4.82404e-05	0	0	0	0	0	0	0
k__Bacteria;p__Gemmatimonadetes;c__Gemmatimonadetes	0	0	0	0	0	0.00299884	0.00193767	0.00150998	0	0	0	0	2.11086e-05	0	0	0.000275509	0.00267208	0	0	0	0	0	0	0	0	0	0	0	0	0	0	0	0	0	0	0	0	0	0	0	0.00104644	0	0	0	1.30198e-05	0	1.09214e-05	3.43212e-05	0
k__Bacteria;p__GN02;c__BD1-5	1.41421e-05	0.00392656	0	0.000824332	0.0022035	0	0.000626015	0.000330308	0.00223689	0.000868274	0.0019525	0.00461315	0.00146705	0.00132613	0.00348366	0.00370559	3.38238e-05	0.00200394	0.000882672	0.00195113	0.0029255	0.00162368	0.00139005	0.000520153	0.000824135	0.000563934	2.71197e-05	7.84919e-05	0.0012171	0.000881495	0.000551354	0.00145942	0.00174809	0.00198243	0.00180109	0.00206995	0.00277955	0.00125965	0.00173439	0.00331853	1.07881e-05	0.000892448	0.000579247	0.00340925	0.00281228	0.0021119	0.00319998	0.00163026	0.00135352
k__Bacteria;p__GN02;c__GKS2-174	0	0	0	0	0	0	0	0	0	0	0	0	0	0	0	0	0	0	0	0	0	0	0	0	0	0	0	0	0	0	0	0	0	0	0	0	0	0	0	0	0	0	0	0	0	0	0	0	0
k__Bacteria;p__GN04;c__GN15	0	0	0	0	0	0	0	0	0	0	0	4.73143e-05	0	0	0	6.88772e-05	0	0	0	0	0	0	0	0	0	0	0	0	0	0	0	0	0	0	1.09157e-05	0	0	0	0	0	0	0	0	0	0	0	0	0	0
k__Bacteria;p__LCP-89;c__SAW1_B44	0	0	0	0	0	7.43513e-05	0	0	0	0	0	0	0	0	0	0	0	0	0	0	0	0	0	0	0	0	0	0	0	0	0	0	0	0	0	0	0	0	0	0	0	0	0	0	0	0	0	0	0
k__Bacteria;p__Lentisphaerae;c__[Lentisphaeria]	0	0	0	0	0.00079907	0	0	6.29158e-05	0.00140887	0	0	0	0	0.000947233	0.00062129	0	0.000338238	0.0014447	0	0.00133032	0.000764758	0.000278345	0.00184364	0.00177613	0.00114879	0.00109895	0	2.6164e-05	0	0	0	0	0.00173628	0.000881082	0.00231413	0	6.14946e-05	0	0.000646955	0.000980207	0	2.41202e-05	7.98961e-05	0.000613664	0	0.000641309	0	0.00156162	0
k__Bacteria;p__NC10;c__12-24	0	0	0	0	0	1.23919e-05	4.47154e-05	7.86448e-05	0	0	0	0	0	0	2.21889e-05	0.000275509	0	0	0	0	0	0	0	0	0	0	0	0	0	0	0	0	0	0	0	0	0	0	0	0	0	0	0	0	0	0	0	0	0
k__Bacteria;p__Nitrospirae;c__Nitrospira	0.00128693	0	0.000431342	0.00140823	0.001695	0.00662966	0.00308536	0.00366485	8.65095e-05	0.00528515	0.000173006	0.000461315	5.27716e-05	0.00145242	0.00084318	0.011103	0.000800496	0.00156121	8.14775e-05	0.000635596	0.0022093	0.00224222	0.00178511	0.00142091	0.00229759	0.00098327	0.000189838	0.00013082	4.59284e-05	6.78073e-05	0.000994834	0.002137	0.000826798	0	1.09157e-05	0	0	1.24718e-05	0.00090849	0.00211394	0.000938562	3.61803e-05	0.00108858	4.0911e-05	0.000351535	0.000342769	0.00156177	0.00132137	0.000937964
k__Bacteria;p__NKB19;c__TSBW08	0	0	0	0	0	0.000285013	0	0	0	0	0	0	0	0	0	0	1.12746e-05	0	0	0	0	0	0	0	0	0	0	0	0	2.26024e-05	0	0	0	0	0	0	0	0	0	0	0	0	0	0	0	0	0	0	0
k__Bacteria;p__OD1;c__ABY1	0	0	0	0	0	0	0	0	0	0	0	0	0	0	0	0	0	0	0	0	0	0	0	0	0	0	0	0	0	2.26024e-05	0	0	0	0	0	0	0	0	0	0	0	0	0	0	0	0	0	0	0
k__Bacteria;p__OD1;c__SM2F11	0	0	0	0	0	0	0	0	0	0	0	0	0	0	0	4.13263e-05	0	0	0	0	0	0	0	0	0	0	0	0	0	0	0	0	0	0	0	0	0	0	0	0.000767632	0.000852257	0	0	0	0	0	0	0	0
k__Bacteria;p__OD1;c__ZB2	0.0136612	0.0202476	0.0127152	0.010888	0.00835392	0.00688989	0.00719918	0.00371203	0.00961491	0.0127599	0.0174118	0.00635195	0.010301	0.00453409	0.00478172	0.00692904	0.00794859	0.0105673	0.00727865	0.0041092	0.00802389	0.0135152	0.01014	0.00809408	0.00982718	0.00803968	0.00945123	0.00592614	0.00893308	0.00957214	0.0084501	0.0136429	0.00924832	0.0118946	0.00767375	0.00654654	0.00662911	0.0100024	0.01148	0.00904625	0.00719564	0.0063798	0.00488365	0.00774581	0.0119001	0.00485405	0.0122429	0.00523398	0.00990205
k__Bacteria;p__OP11;c__WCHB1-64	0	0	0	0	0	0	0	0	0	0	0	0	0	0	0	0	0	0	0	0	0	0	0	0	0	0	0	0	0	0	0	0	0	0	0	0	0	0	0	0	0	0	0	0	0	0	0	0	0
k__Bacteria;p__OP3;c__BD4-9	0	0	0	0	0	0	0	0	0	0	0	0	0	0	0	0	0	0	0	0	0	0	0	0	0	0	0	0	0	0	0	0	0	0	0	0	0	0	0	0	0	0	0	0	0	0	0	0	0
k__Bacteria;p__OP3;c__koll11	0	0	0	0	0	0	0	0	0	0	0	0	0	0	0	0	0	0	0	0	0	0	0	0	0	0	0	0	0	0	0	0	0	0	0	0	0	0	0	0	0	0	0	0	0	0	0	0	0
k__Bacteria;p__OP3;c__PBS-25	0	0	0	0	0	0.000631986	0.000685636	0.00127405	0	0	0	2.36572e-05	0	0	0.000377212	0.00159795	0.000360787	0	0	0	0	0	0	0	0	0	0	0.000156984	0.00016075	0.000124313	0.000179789	0	0	0	0	0	2.45978e-05	0	0	0	0	0	9.98702e-06	0	0	0	0	0	0
k__Bacteria;p__OP8;c__OP8_1	0	0	0	0	0	0.000173486	0	3.14579e-05	0	0	0	0	0	0	0	0.000234182	0	0	0	0	0	0	0	0	0	0	0	0	0	0	0	0	0	0	0	0	0	0	0	0	0	0	0	0	0	0	0	0	0
k__Bacteria;p__OP8;c__OP8_2	0	0	0	0	0	0	0	3.14579e-05	0	0	0	0	0	0	0	2.75509e-05	0	0	0	0	0	0	0	0	0	0	0	0	0	0	0	0	0	0	0	0	0	0	0	0	0	0	0	0	0	0	0	0	0
k__Bacteria;p__Planctomycetes;c__028H05-P-BN-P5	0	0	0	0	0	0	0	0	0	0	0	0	0	0	0	0.000192856	0	0	1.35796e-05	0	0	0	0	0	0	0	0	0	0	0	0	0	0	0	0	0	0	0	0	0	0	0	0	0	1.30198e-05	0	0	0	0
k__Bacteria;p__Planctomycetes;c__BD7-11	0	0	0	0	0	0	2.98103e-05	0	0	0	0	0	0	0	1.10945e-05	0	0	0	0	0	0	0	0	0	0	0	0	0	0	0	0	0	0	0	0	0	0	0	0	0	0	0	0	0	0	0	0	0	0
k__Bacteria;p__Planctomycetes;c__C6	0	0	0	0	0	3.71756e-05	0.000104336	1.5729e-05	0	0	0	3.54857e-05	0	0	8.87558e-05	5.51017e-05	0	0	0	0	0	0	0	0	0	0	0	0	0	0	0	0	0	0	0	0	0	0	0	0	0	0	0	0	0	0	0	0	0
k__Bacteria;p__Planctomycetes;c__OM190	0	0	0	0	0.000532713	0.00250316	0.00192276	0.00127405	0.00132236	0	0	3.54857e-05	2.11086e-05	3.78893e-05	8.87558e-05	0.000110203	0.00240149	0.00013981	0.000516024	0.000635596	0	0	0.000819396	0	0	0	6.77994e-05	0.000994231	0.000447802	0.000113012	0.000359579	0.00182427	0	0	0	0.00096016	0.000590348	0.00199549	0.00096355	0.00168879	0.00089541	7.23606e-05	0	0.00144552	6.50991e-05	0.00113888	0.000720815	0	0.000332443
k__Bacteria;p__Planctomycetes;c__Phycisphaerae	0.00209303	0	0	0	0.00096857	0.00178443	0.00117751	0.00105384	0.00341094	0.00240348	0	0.001656	0.000591041	0.00179343	0.00130915	0.00239693	0.00139805	0.00492829	0.0018604	0.00133032	0	0.00115977	0.00447742	0	0.00143599	0.00436688	0.00235942	0.000954985	0.00157305	0.00115272	0.00226535	0.00400036	0.00233866	0.00225777	0.00391874	2.49392e-05	0.00214001	0.00432771	0.00261535	0.000248004	0.000873834	0.00116983	0.00244682	0.00276831	0.0045309	0.00155904	0.0036696	0.00085803	0.00458296
k__Bacteria;p__Planctomycetes;c__Pla3	0	0	0	0	0	6.19594e-05	0	0	0	0	0	4.73143e-05	0	0	0	6.88772e-05	0	0	0	0	0	0	0	0	0	0	0	0	0	0	0	0	0	0	0	0	0	0	0	0	0	0	0	0	0	0	0	0	0
k__Bacteria;p__Planctomycetes;c__Planctomycetia	0.00295569	0.00363311	0.00521361	0.00577032	0.00784542	0.0184143	0.0159038	0.0175221	0.0088734	0.00943776	0.00325004	0.00436475	0.00481277	0.00703478	0.00515893	0.0110754	0.027183	0.0226259	0.0173411	0.0241231	0.0142269	0.0056906	0.0143102	0.0144882	0.0150842	0.0101219	0.0113496	0.010047	0.00841639	0.0115046	0.0141554	0.0163403	0.00448833	0.00713125	0.0100206	0.00829229	0.00774832	0.00980282	0.0239649	0.0133922	0.00603053	0.0150751	0.00980725	0.0209737	0.0156889	0.0212074	0.0210784	0.0125959	0.00819234
k__Bacteria;p__Planctomycetes;c__vadinHA49	0.00196575	0.00204013	0.00303815	0.00559858	0.00987941	0.00349451	0.00393495	0.00144706	0.0136314	0.0119922	0.00699439	0.00534652	0.00711361	0.0101291	0.00318411	0.00172193	0.0102373	0.0146917	0.0154943	0.0267837	0.0174438	0.0132214	0.0130372	0.0150337	0.0169947	0.0137658	0.0194313	0.00153059	0.00405319	0.00963994	0.0134243	0.0141642	0.0121894	0.0152813	0.00865617	0.00672112	0.0187681	0.00769509	0.00974562	0.0122349	0.00723879	0.0134229	0.0140118	0.0138688	0.018384	0.0128704	0.0155084	0.0113946	0.0106382
k__Bacteria;p__Proteobacteria;c__Alphaproteobacteria	0.0227829	0.022176	0.012959	0.0325439	0.0291055	0.0617116	0.0574444	0.0746025	0.0274977	0.0369331	0.0421517	0.0193752	0.0229345	0.0248428	0.241649	0.0415192	0.0701167	0.0637299	0.0554726	0.0476402	0.043397	0.0594885	0.0439987	0.0475496	0.0463513	0.0454762	0.0406389	0.0427388	0.0494305	0.0550144	0.0515995	0.0304002	0.0394973	0.043173	0.0482911	0.0456263	0.0570055	0.0683454	0.0520592	0.0473334	0.04668	0.0464797	0.063088	0.0439929	0.0470146	0.0387329	0.0527069	0.0509155	0.0385634
k__Bacteria;p__Proteobacteria;c__Betaproteobacteria	0.0192191	0.0264099	0.0269307	0.0225317	0.0381132	0.043037	0.0466829	0.0505371	0.0297222	0.0505864	0.0444749	0.57481	0.40461	0.438771	0.0754535	0.171421	0.0555161	0.0636483	0.0555812	0.0520154	0.0499763	0.0457104	0.0471738	0.0387197	0.0439538	0.0487442	0.0484765	0.219817	0.167432	0.0829623	0.115772	0.205791	0.208684	0.0827528	0.112847	0.0994202	0.0908152	0.0651775	0.0652461	0.0668312	0.0691731	0.0630985	0.0745431	0.066753	0.0914251	0.074812	0.0696679	0.0599077	0.0655981
k__Bacteria;p__Proteobacteria;c__Deltaproteobacteria	0.0178897	0.0190878	0.0170474	0.0229095	0.0337547	0.0330368	0.0281856	0.0236721	0.0236665	0.0663034	0.041472	0.0169858	0.0310191	0.0294526	0.0275919	0.0565619	0.0418513	0.0460323	0.0597501	0.0643135	0.0631957	0.0491588	0.0603281	0.0445048	0.0500849	0.0701592	0.0832712	0.00877801	0.0274422	0.0604841	0.0516954	0.0488905	0.0484385	0.0577934	0.0500595	0.0645053	0.0418901	0.0573702	0.0555693	0.0395862	0.0539619	0.0768229	0.0754319	0.0923906	0.0397755	0.0545334	0.0599587	0.0420435	0.0653606
k__Bacteria;p__Proteobacteria;c__Epsilonproteobacteria	1.41421e-05	0.000726622	0	0	0	0.000185878	0	1.5729e-05	0	0	0.000926818	0	0	0.000770416	0	0.000165305	0.000653926	0.000535937	0.000122216	0	0	0.00055669	0	0.0019918	0	0	0.000433916	0	0.000310017	9.04098e-05	0.000898946	0.000833952	0.000661438	0.00159696	0.0015937	0	0.000737935	0.000848081	0	0	0.000420735	0.000144721	0.00036952	0.00118642	0.00436164	0.00445599	0.000698972	0.00329484	0
k__Bacteria;p__Proteobacteria;c__Gammaproteobacteria	0.793427	0.735943	0.782416	0.679558	0.568793	0.308372	0.473432	0.285984	0.542229	0.392032	0.521935	0.155487	0.232417	0.187249	0.183025	0.226992	0.279542	0.312894	0.226874	0.237329	0.284065	0.256325	0.313478	0.409792	0.361858	0.264847	0.260756	0.292592	0.254903	0.21296	0.251717	0.338976	0.306518	0.259148	0.226796	0.207781	0.204863	0.244472	0.263971	0.383308	0.346221	0.22064	0.19255	0.164012	0.189217	0.163755	0.235335	0.320835	0.361674
k__Bacteria;p__Proteobacteria;c__TA18	0	0	0	0	0	7.43513e-05	8.94308e-05	0.000267392	0	0	0	0	0	0	1.10945e-05	1.37754e-05	0.000315689	0	0	0	0	0	0	0	0	0	0	0.00026164	0.000344463	0	0	0	0	0	0	0	0	0	0	0	0	0	0.00086887	0	0	1.10571e-05	3.27643e-05	0.00027457	0
k__Bacteria;p__Spirochaetes;c__[Brevinematae]	0	0	0	0	0	1.23919e-05	0	0	0	0	0	0	0	0	0	0	0	0	0	0	0	0	0	0	0	0	0	0	0	0	0	0	0	0	0	0	0	0	0	0	0	0	0	0	0	0	0	0	0
k__Bacteria;p__Spirochaetes;c__[Leptospirae]	0	0	0	0	0	0	0.000283197	3.14579e-05	0	0	0	0	0	0	0	0.000661221	0.000326963	0	0	0	0	0	0	0	0	0	0	5.23279e-05	0	1.13012e-05	0	0	0	0	0	0	0	0	6.8825e-05	0	0	0	0	0	0.000390594	0	0	0	0
k__Bacteria;p__Spirochaetes;c__Spirochaetes	0	0.00296238	0	0	0.000435856	0.000161094	0.000462059	0.000487598	0	0.000666935	0.00632708	0.00110006	0.000844345	0.000606229	0.000643479	0.00220407	0.0012853	0.00603512	0.0030554	0.00258673	0.00203935	0.00157729	0.00548703	0.000494779	0.00191049	0.00214006	0.00318657	0.000170066	0	0.00135615	0.000707171	0.000416976	0	0.000963683	0	6.2348e-05	0.0011315	9.97743e-05	0.00341372	0	0.000755165	0.0020261	0.00286627	0.00141825	0.00234357	0.00067448	0.00184572	0.000257409	0
k__Bacteria;p__Synergistetes;c__Synergistia	0.00311126	0.00561735	0.0016316	0.0104587	0.00946777	0.00123919	0.00301084	0.00224924	0.0131865	0.0104067	0.00823015	0.00489703	0.00458057	0.00339741	0.00574694	0.00184591	0.00731721	0.0114527	0.00871809	0.00685853	0.0167518	0.016778	0.015671	0.0158456	0.00689276	0.0166288	0.00996651	0.00141285	0.00647591	0.00871324	0.00770697	0.00600706	0.00681518	0.0122801	0.00996605	0.0127813	0.021068	0.00775745	0.0127189	0.0115381	0.0112843	0.0128802	0.013862	0.0133233	0.00762961	0.0115657	0.017802	0.00823709	0.00866726
k__Bacteria;p__Tenericutes;c__CK-1C4-19	0.000141421	0	0	0	0	0	0	0	0	0	0	0	0	0	0	0	0	0	0	0	0	0.00351024	0	0	0	0	0	0.000156984	0	0	0	0	0	0.000908615	1.09157e-05	0	2.45978e-05	0.000249436	0	0	0	0	0	0.00085913	0.000156238	1.10571e-05	7.64501e-05	0	0.000486791
k__Bacteria;p__Tenericutes;c__Mollicutes	0.000155563	0	0	0	0.0001695	0	7.45256e-05	0	0	0	0	0.0491951	0.0017098	0.0239587	0.000332834	0.00190101	0.000913242	0	0.00195546	0.000842535	0.00098326	0.00306179	0	0	0	0	0	0.00766604	0.0076356	0.00109622	0.0030684	0.00126396	0.00178352	0.00110135	0.00232505	0.00204502	0.00298864	0.00304311	0.00313842	0.000696774	0.00285884	0.00100099	0.00133826	0.00159553	0.00242169	0.00120522	0.00274128	0.00221372	0.000771742
k__Bacteria;p__TM6;c__F38	0	0	0	0	0	0	0	0	0	0	0	0	0	0	0	0	0	0	0	0	0	0	0	0	0	0	0	0	0	0	0	0	0	0	0	0	0	0	0	0	0	0	0	0	0	0	0	0	0
k__Bacteria;p__TM6;c__SBRH58	0	0	0	0	0	0	0	0	0	0	0	0	0	0	0	0	0	0	0	0	0	0	0	0	0	0	0	0	0	0	0	0	0	0	0	0	0	0	0	0	0	0	0	0	0	0	0	0	0
k__Bacteria;p__TM6;c__SJA-4	0	0	0	0	0	0	0.000149051	0	0	0.000364927	0	0	0	0	0	0	0	0	0	0	0	0	0	0	0.000649318	0.000419336	0.000664434	0	0	0	0	0	0.000236228	0	0	0	0.00183254	0	0	0	0	0	0.000239688	0.000640938	0	0	0	0	0.000130603
k__Bacteria;p__TM7;c__SC3	0	0	0	1.71736e-05	0.00123493	0	0	0	0	0.000767605	0.00313883	0	0	0.000580969	0	0	0	0.000570889	0	0	0	0.00077318	0.000790132	0	0.00121123	0	0	0.000143902	0.000631516	0	0.000779087	0	0	1.37669e-05	0.00115707	0.000710768	0	0	0.000123885	0.00106287	0	0.00203816	9.98702e-06	0.000845493	0.000260396	0.0017249	0.000196586	0.000120124	0.00105669
k__Bacteria;p__TM7;c__TM7-1	0	0	0	0	0	0.000520459	0.000387533	0.000503327	0	0	0	0.000201086	0	0.000353634	0.000210795	0.000812751	9.01967e-05	0	0	0	0	1.54636e-05	0	0	0	0.00137369	0	3.9246e-05	0.00037891	0.000146916	0.000587312	0	0.000153548	0	0	0	0.00163576	7.48307e-05	0.00123885	0	0	0.000156781	0	0.000477294	0.000143218	0.000552853	0.00104846	0.000223088	0
k__Bacteria;p__TM7;c__TM7-3	1.41421e-05	0	0	0.00159714	0.00285728	0.00159855	0.00169918	0.000660616	0.00207623	0.00235315	0	0.00141943	0.00113987	0.00162924	0.000266267	0.000716323	0.00158972	0.00448556	0.00540467	0.0053804	0.00355673	0.00457723	0.000585283	0.00157314	0.00129864	0	0.000284757	0.000143902	0.00115969	0.00240716	0.00518992	0.00134214	0.00244496	0.00316639	0.00971499	0.00231935	0.00500566	0.00195807	0.00520317	0.00220842	0.00310696	0.00461902	0.00630181	0.0030956	0.00450486	0.00217824	0.00266483	0.00262557	0.00176907
k__Bacteria;p__Verrucomicrobia;c__[Methylacidiphilae]	0	0	0	0	0	0.000743513	0.000432249	0.000692074	0	0	0	0.000201086	0	0.000113668	0.000554723	0.00170815	0.000225492	0.00102527	4.07387e-05	0	0	0.000742253	0	0	0	0	0.000108479	0.000549443	0.000528177	4.52049e-05	0.000527382	0	0.000484267	0	0	0.00125943	0	0.00091044	2.753e-05	0.000377911	0	0	9.98702e-06	1.3637e-05	0.000286436	0	7.64501e-05	1.71606e-05	0
k__Bacteria;p__Verrucomicrobia;c__[Pedosphaerae]	8.48524e-05	0	0	1.71736e-05	0.000847499	0.00909564	0.00186314	0.00613429	0.000135943	0	0.00112454	0.000958115	0.000242749	0.000303115	0.00480391	0.014106	0.00315689	0.000908763	0.0025937	0.00168507	0.000461283	0.00207212	0	0.000507466	0	0.000592854	0.00141023	0.00177915	0.00277867	0.00722148	0.000167803	0.00201973	0.000543324	0.000949916	0.0026416	0.00104745	0.000381266	0.00205784	0.0019684	0.00113373	0	0.000687426	0.000729052	0.000777308	0.00184881	0.00163644	0.00148532	0.000926673	0.00112793
k__Bacteria;p__Verrucomicrobia;c__[Spartobacteria]	0	0	0	0	0	0.00171008	0.000730351	0.000723532	1.23585e-05	0	0	0.000402172	0	0.000770416	0.000787707	0.00327855	0.000259316	0	0.000882672	0	0	0	0.00229724	0.00110374	0	7.22993e-05	0	0.000902657	0.00169935	0.00215853	0.00177392	0.00282762	3.54342e-05	1.37669e-05	0.000174652	1.24696e-05	0.000860924	2.49436e-05	0.00132144	0	0	0	1.9974e-05	0.000695486	0.000169258	0.000398054	9.8293e-05	0.00027457	0
k__Bacteria;p__Verrucomicrobia;c__Opitutae	2.82841e-05	0	0	0.00118498	0.000992784	0.00147463	0.000536585	0.00237507	0	0.00176172	0.00287932	0.00105274	0.00193144	0.00272803	0.0010096	0.00739741	0.00056373	0.00173597	0.00162955	0.00285279	0.00137171	0.00210305	0.00318979	0.000596273	0.00154837	0.0023425	0.00111191	0.00189689	0.00142378	0.00136745	0.0013664	0	0.00178352	0.000509375	0.004792	0	2.45978e-05	0.00193313	0.00140403	0.000944778	0.000463887	0.00636774	0.00346549	0.0077049	0.00264302	0.00371517	0.00160545	0.00912944	0.00224399
k__Bacteria;p__Verrucomicrobia;c__Verruco-5	0	0	0	0	0	3.71756e-05	0	0.000173019	0	0	0	0	0	0	2.21889e-05	2.75509e-05	0	0	0	0	0	0	0	0	0	0	0	0	0	0	0	0	0	0	0	0	0	0	0	0	0	0	0	0	0	0	0	0	0
k__Bacteria;p__Verrucomicrobia;c__Verrucomicrobiae	0	0.000964172	0.00106898	0.00257604	0.00343842	0.00463456	0.00335365	0.00366485	0.001965	0.00708461	0.00299053	0.000733372	4.22172e-05	0.0021218	0.00473734	0.00484895	0.00311179	0.0101129	0.00707496	0.0102287	0.00213647	0.00459269	0.00295568	0.00550601	0.00455771	0.00669491	0.00558667	0.00274722	0.00334129	0.00437357	0.00157016	0.00321853	0.00276387	0.00893472	0.00591632	0.0060727	0.00715797	0.00218256	0.00872701	0.00460579	0.00204973	0.00291855	0.000249675	0.000763671	0.00563758	0.00297435	0.00139794	0.00374101	0.00262392
k__Bacteria;p__WS2;c__Kazan-3B-09	0	0	0	0	0	0	0	0	0	0	0	0	0	0	0	0	0	0	0	0	0	0	0	0	0	0	0	0	0	0	0	0	0	0	0	0	0	0	0	0	0	0	0	0	0	0	0	0	0
k__Bacteria;p__WS2;c__SHA-109	0	0	0	0	0	0	0	1.5729e-05	0	0	0	0	0	0	0	0	0	0	0	0	0	0	0	0	0	0	0	0	0	0	0	0	0	0	0	0	0	0	0	0	0	0	0	0	0	0	0	0	0
k__Bacteria;p__WS3;c__PRR-12	0	0	0	0	0	0.000235446	0.000119241	0.000141561	0	0	0	0.000603258	0	1.26298e-05	0	0.000551017	3.38238e-05	0	0	0	0	0	0	0	0	0	0	0	3.44463e-05	4.52049e-05	0	1.30305e-05	0	0	0	0	0	0	4.1295e-05	0	0	0	0.000499351	2.7274e-05	6.50991e-05	1.10571e-05	0	0	0
Unassigned bacteria	0.00572754	0.0115421	0.00408837	0.00173453	0.00518185	0.10973	0.0519742	0.207528	0.00768698	0.0091735	0.00667309	0.00418732	0.0110715	0.00975018	0.0251623	0.0095877	0.0381081	0.0152159	0.0181559	0.00897226	0.0123211	0.0147368	0.00896946	0.00980678	0.00827881	0.0121463	0.00709181	0.134169	0.105819	0.0348417	0.0441562	0.0136299	0.0195597	0.0385198	0.0372881	0.046761	0.0375609	0.0395854	0.0375785	0.0294298	0.0370894	0.0256036	0.0374413	0.0282831	0.032172	0.0374724	0.0287452	0.027028	0.0265598
Unassigned sequences	0.0420727	0.0554189	0.0427403	0.0670456	0.0966148	0.066594	0.0591286	0.0463061	0.0841984	0.113102	0.0794098	0.0478466	0.0762655	0.0818157	0.0629389	0.0680369	0.0810756	0.113956	0.123778	0.135042	0.141905	0.143811	0.111306	0.110272	0.121135	0.120827	0.136155	0.0520009	0.0680315	0.120528	0.105297	0.0888811	0.0973495	0.112544	0.125684	0.113424	0.122128	0.108991	0.103045	0.0830223	0.105799	0.133493	0.13086	0.138388	0.121123	0.121484	0.125324	0.114633	0.110217
[truncated: 215 more columns]
