# Supplementary material for: The effects of taxonomy, diet, and ecology on the microbiota of riverine macroinvertebrates
Source: Ecol Evol. 2020 Nov 18;10(24):14000–19. doi: 10.1002/ece3.6993 (PMC7771166; doi:10.1002/ece3.6993)
Supplement: Supplementary file 7 — Dataset S5 [file ECE3-10-14000-s007.xlsx]

## Sheet: DATASET S5
DATASET S5. Complete summary of the taxonomic identities of all bacterial orders found across the 264 aquatic invertebrates samples. This table was generated using the summarize_taxa_through_plots command in QIIME, and using the Greengenes (v13_8) bacterial database as a reference.
Bacterial taxonomy (order-level)	INVSJ16L011	INVSJ16L013	INVSJ16L014	INVSJ16L015	INVSJ16L016	INVSJ16L025	INVSJ16L027	INVSJ16L028	INVSJ16L039	INVSJ16L040	INVSJ16L041	INVSJ16L046	INVSJ16L047	INVSJ16L048	INVSJ16L050	INVSJ16L051	INVSJ16L053	INVSJ16L054	INVSJ16L055	INVSJ16L056	INVSJ16L058	INVSJ16L059	INVSJ16L060	INVSJ16L074	INVSJ16L075	INVSJ16L076	INVSJ16L079	INVSJ16L082	INVSJ16L083	INVSJ16L084	INVSJ16L085	INVSJ16L086	INVSJ16L087	INVSJ16L100	INVSJ16L101	INVSJ16L102	INVSJ16L111	INVSJ16L113	INVSJ16L117	INVSJ16L118	INVSJ16L119	INVSJ16L127	INVSJ16L129	INVSJ16L130	INVSJ16L131	INVSJ16L132	INVSJ16L133	INVSJ16L134	INVSJ16L138
k__Bacteria;p__[Thermi];c__Deinococci;o__Deinococcales	0	0	0	0	0	0.00149942	0.00336856	0.00226497	0	0	0	0	0	0.000820935	1.10945e-05	0	0.00143187	0.000570889	0.000814775	2.95626e-05	0	0	0	0	0	0	0.000501715	0.00122971	0.000585588	3.39037e-05	0	0	0.000377965	0	0	0	0	0.00174605	0.000178945	0	0	0.000422104	0.000449416	0	0.00067703	0.000961964	0	0	0.000284951
k__Bacteria;p__[Thermi];c__Deinococci;o__Thermales	0	0	0	0	0	0.00219336	0.00922627	0.00224924	0	0	0	0	0	1.26298e-05	0	0	0.00527651	0.00161946	0.0013308	0.000236501	0	0	0	0	0	0	5.42395e-05	0.00147826	0.00169935	0.00148046	0.00131845	0	0	0	0	0	0	0	0	0	0	0	0	0	0	0.0011831	0	0	0
k__Bacteria;p__Acidobacteria;c__[Chloracidobacteria];o__[Chloracidobacterales]	0	0	0	0	0	0	0	0	0	0	0	0	0	0	0	0	0	0	0	0	0	0	0	0	0	0	0	0	0	0	0	0	0	0	0	0	0	0	0	0	0	0	0	0	0	0	0	0	0
k__Bacteria;p__Acidobacteria;c__[Chloracidobacteria];o__11-24	0	0	0	0	0	1.23919e-05	2.98103e-05	0	0	0	0	0	0	0	0	0	0	0	0	0	0	0	0	0	0	0	0	0	0	0	0	0	0	0	0	0	0	0	0	0	0	0	0	0	0	0	0	0	0
k__Bacteria;p__Acidobacteria;c__[Chloracidobacteria];o__DS-100	0	0	0	0	0	0	0	0	0	0	0	0	0	0	0	0	1.12746e-05	0	0	0	0	0	0	0	0	0	0	0	0	1.13012e-05	0	0	0	0	0	0	0	0	0	0	0	0	0	0	0	0	0	0	0
k__Bacteria;p__Acidobacteria;c__[Chloracidobacteria];o__PK29	0	0	0	0	0	0.000384148	0.000268292	0.00150998	0	0	0	0	0	7.57786e-05	6.65668e-05	4.13263e-05	0.000676476	1.16508e-05	2.71592e-05	0.000133032	0	0	0	0	0	0	2.71197e-05	2.6164e-05	0	0	0	0	8.26798e-05	0	0	0	1.22989e-05	0	1.3765e-05	0	0	0	9.98702e-06	0	6.50991e-05	0.000740823	0	3.43212e-05	0
k__Bacteria;p__Acidobacteria;c__[Chloracidobacteria];o__RB41	0	0	0	0	0.000411642	0.00164812	0.000342818	0.00259528	0.000617925	0.000704686	0	0.0001656	0.00143539	0.0015282	4.43779e-05	0.000371937	0.00222109	0.00202724	0.000298751	0.00274932	0.00756261	0.000293808	0.00194607	0.00206792	0.00264722	0.00348482	0.000393236	0.000614853	0.00148119	0.00233935	0.00113867	0	0.00050789	0	0.00113523	0.000735707	4.91957e-05	0.000873025	2.753e-05	0.00114554	0.00101408	0.000120601	0.000629182	0.00118642	0.000234357	0.000917736	0.00191125	6.86424e-05	0.000937964
k__Bacteria;p__Acidobacteria;c__Acidobacteria-6;o__CCU21	0	0	0	0	0	0.0004585	4.47154e-05	0.000613429	0	0	0	0	0	2.52595e-05	3.32834e-05	0.00125356	0.000202943	1.16508e-05	0	0	0	0	0	0	0	0	0	0.000183148	0	0	0	0	0	0	0	0.000211983	0.00129139	0	0	0	0	0	0	4.0911e-05	0	1.10571e-05	0.000283957	5.14818e-05	0
k__Bacteria;p__Acidobacteria;c__Acidobacteria-6;o__iii1-15	0	0	0	0	0	0.00195792	0.000685636	0.00162008	0	0	0	0.000189257	0	1.26298e-05	0.000954124	0.000950505	0.000608828	0.0014913	1.35796e-05	0.000753847	0	0.00197934	0.000453594	0	0.000824135	0.00114233	0	0.000719509	0	0.000655471	0.000647241	0.000651525	0.000838609	0	0.00124439	0	0.000664141	2.49436e-05	0.00154168	0	0.000755165	4.82404e-05	0.000169779	9.54589e-05	0.000221337	0.000287483	5.46072e-05	0.000806548	0.00084298
k__Bacteria;p__Acidobacteria;c__Acidobacteriia;o__Acidobacteriales	0	0	0	0	0	8.67432e-05	0	0.000204476	0	0	0	0	0	0	0	2.75509e-05	0	0	0	0	0	0	0	0	0	0	0	0	0	0	0	0	0	0	0	0	0	0	0	0	0	0	0	0	0	0	0	0	0
k__Bacteria;p__Acidobacteria;c__BPC102;o__B110	0	0	0	0	0	0	0	0	0	0	0	0	0	0	0	0	0	0	0	0	0	0	0	0	0	0	0	0	0	0	0	0	0	0	0	0	0	0	0	0	0	0	0	0	0	0	0	0	0
k__Bacteria;p__Acidobacteria;c__BPC102;o__MVS-40	0	0	0	0	0	0.00126397	8.94308e-05	0.000487598	0	0	0	0	0	0.000202076	5.54723e-05	0.00247958	3.38238e-05	0	0	0	0	0	0	0	0	0	1.35599e-05	0	0	3.39037e-05	0	0	0	0	0	0	0	0	0	0	0	0	0	0	0	0	0	0	0
k__Bacteria;p__Acidobacteria;c__DA052;o__Ellin6513	0	0	0	0	0	4.95675e-05	0.000327913	0	0	0	0	0	0	0	1.10945e-05	0	0	0	0	0	0	0	0	0	0	0	0	0	0	0	0	0	0	0	0	0	0	0	0	0	0	0	0	0	0	0	0	0	0
k__Bacteria;p__Acidobacteria;c__Holophagae;o__Holophagales	0	0	0	0	0	0.000185878	0.000104336	3.14579e-05	0	0	0	1.18286e-05	0	3.78893e-05	5.54723e-05	0.0114612	0.000642652	0	8.14775e-05	0	0	0	0	0	0	0	5.42395e-05	3.9246e-05	0	0.00241846	5.99298e-05	2.6061e-05	0.000555136	0	0	0	0	0	0	0	0.000485463	0	0	0	0	0	0	0	0
k__Bacteria;p__Acidobacteria;c__iii1-8;o__32-20	0	0	0	0	0	4.95675e-05	0	3.14579e-05	0	0	0	0	0	0	8.87558e-05	5.51017e-05	0	0	0	0	0	0	0	0	0	0	0	0	0	0	0	0	0	0	0	0	0	0	0	0	0	0	0	0	0	0	0	0	0
k__Bacteria;p__Acidobacteria;c__iii1-8;o__DS-18	0	0	0	0	0	9.9135e-05	0	1.5729e-05	0	0	0	0	0	0	0	2.75509e-05	0	0	0	0	0	0	0	0	0	0	0	0	0	0	0	0	0	0	0	0	0	0	0	0	0	0	0	0	0	0	0	0	0
k__Bacteria;p__Acidobacteria;c__iii1-8;o__SJA-36	0	0	0	0	0	0	0	7.86448e-05	0	0	0	0	0	0	0	0.000110203	0	0	0	0	0	0	0	0	0	0	0	0	0	0	0	0	0	0	0	0	0	0	0	0	0	0	0	0	0	0	0	0	0
k__Bacteria;p__Acidobacteria;c__Solibacteres;o__Solibacterales	0	0	0	0	0	0.00174726	0.00171409	0.0030986	0	0.00135904	0	1.18286e-05	0.000675476	0	0.000255173	0.00286529	0.000766672	8.15556e-05	8.14775e-05	0.00212851	0	0.00098967	0	0.00191568	0	0.00179302	0.00134243	0.00120354	0.0026294	0.0018195	0.000575326	0.00139426	0	0.00108759	0	0	0	0.00179594	1.3765e-05	0	0	0.000988929	0.000958754	0	0.000833268	7.73994e-05	1.09214e-05	0.000154445	0.000926091
k__Bacteria;p__Acidobacteria;c__Sva0725;o__Sva0725	0	0	0	0	0	0	0	1.5729e-05	0	0.00071727	0	0	0	0	0	5.51017e-05	0	0	0	0.000798191	0	0	0	0	0	0	0	1.3082e-05	0	0	0.000635255	0	0	0	0	0	0	0	0	0	0	2.41202e-05	0	0	0	0	0	0	0
k__Bacteria;p__Actinobacteria;c__Acidimicrobiia;o__Acidimicrobiales	0.000905093	0.00364709	0	0	0.00331735	0.00354408	0.00323441	0.00559951	0.0042884	0.00264257	0	0.00241303	0.00179423	0.000833565	0.00167526	0.00115714	0.00435199	0.00520791	0.00415535	0.00412399	0.00105609	0.00210305	0.00286789	0.0021821	0.00207282	0.00401984	0.00288825	0.00253791	0.00385799	0.00598965	0.00536971	0.00345308	0.000838609	0.00261571	0.00256519	0.000760646	0.00248438	0.00197054	0.00189957	0.000968397	0.0024381	0.00241202	0.00288625	0.00369562	0.00154936	0.00315126	0.00174743	0.00128705	0.00471356
k__Bacteria;p__Actinobacteria;c__Actinobacteria;o__Actinomycetales	0.000381836	1.39735e-05	0	0.00187192	0.00348685	0.00764579	0.00393495	0.00294132	0.00135943	0.00210147	0.00284224	0.00111189	0.00215308	0.00299326	0.00165308	0.00478008	0.0042167	0.00165441	0.0031912	0.00424224	0.0017116	0.0043762	0.0046091	0.000900752	0.00187303	0.00414998	0.00318657	0.000523279	0.00195196	0.00115272	0.00453069	0.00278853	0.00131106	0.00017897	0.00197575	0.0013966	0.0011561	0.00416558	0.00448739	0.00503094	0.0056961	0.00165223	0.000898832	0.000709123	0.00166654	0.00173596	0.00413923	0.00365521	0.00226774
k__Bacteria;p__Actinobacteria;c__Actinobacteria;o__Bifidobacteriales	0	0	0	0	0	0	0	0	0	0	0	0	0	0	0	0	0	0	0	0	0	0	0	0	0	0	0	0	0	0	0	0	0	0	0	0	0	0	0	0	0	0	0	0	0	0	0	0	0
k__Bacteria;p__Actinobacteria;c__Coriobacteriia;o__Coriobacteriales	0	0	0	0	0	0	0	0	4.9434e-05	0	0	0	0	0	0	0	0	0	0	0	0	0	0	0	0	0	0	3.9246e-05	0	0	0	0	0.000177171	0	0	0	0	0	0	0	0	0	0	0	0	0	0	0	0
k__Bacteria;p__Actinobacteria;c__MB-A2-108;o__0319-7L14	0	0	0	0	0	1.23919e-05	0	3.14579e-05	0	0	0	0	0	0	0	0	0	0	0	0	0	0	0	0	0	0	0	0	0	0	0	0	0	0	0	0	0	0	0	0	0	0	0	0	0	0	0	0	0
k__Bacteria;p__Actinobacteria;c__Thermoleophilia;o__Gaiellales	0.000183847	0	0	0.00139106	0	0.000173486	2.98103e-05	0.000204476	0	0	0	0	0.000527716	0	0.000332834	0.00015153	0.0020407	0	4.07387e-05	0	0	0.00038659	0.000892557	0	0.000749213	0.000592854	0	0	0	0.000768483	0.000347593	0	0	0	0.00030564	0	0	0	1.3765e-05	0	0.000701224	0	0	2.7274e-05	1.30198e-05	0	9.8293e-05	5.14818e-05	0.000296824
k__Bacteria;p__Actinobacteria;c__Thermoleophilia;o__Solirubrobacterales	0	0	0	0	0	0.000247838	0.0005813	0.000519056	0.000840378	0	0	0	0	0.000366263	0	0.000192856	0	0.00108352	0.00141228	0	0	0	0	0.00109105	0.000586884	0.000607314	0.00123395	0.000156984	1.14821e-05	0	0.00167803	0	0.000401587	0.00188607	0	0.000511254	3.68967e-05	0	0	0	0.00194185	0.00110953	0	0.000109096	0.000768169	0.00181336	0.00100477	0.00164742	0
k__Bacteria;p__Armatimonadetes;c__[Fimbriimonadia];o__[Fimbriimonadales]	0	0	0	0	0	0.000247838	0.000924118	0.000503327	0	0	0	0	2.11086e-05	0.000328374	2.21889e-05	0.000440814	0.000450984	0	0.00177892	1.47813e-05	0	0	0	0.00128135	0	0	0	1.3082e-05	0.000344463	0.000113012	1.1986e-05	0	0	0	0	0	0	0	0.000784605	0.00136993	0	0	0	0	5.20793e-05	2.21141e-05	0	0	0
k__Bacteria;p__Armatimonadetes;c__Armatimonadia;o__Armatimonadales	0	0	0	0	0	0	0	0	0	0	0	0	0	0	0	0	0	0	0	0	0	0	0	0	0	0	0	0	0	0	0	0	0	0	0	0	0	0	0	0	0	0	0	0	0	0	0	0	0
k__Bacteria;p__Bacteroidetes;c__[Saprospirae];o__[Saprospirales]	0.00224859	0.000349338	0.000600128	0.0018204	0.00329314	0.0144613	0.00795934	0.0125989	0.00465915	0.00695878	0.00633944	0.00275606	0.00371512	0.00324585	0.015621	0.0127836	0.017205	0.00498654	0.005717	0.00322233	0.00338679	0.00295355	0.00633569	0.00523959	0.00372109	0.00597192	0.00386456	0.00444787	0.00605107	0.0124426	0.00693987	0.00143336	0.00540962	0.00371706	0.00290358	0.00665877	0.0091012	0.00636061	0.0057813	0.00650716	0.00594423	0.00697074	0.00511335	0.0040911	0.00666615	0.0075188	0.00700064	0.00362089	0.000997329
k__Bacteria;p__Bacteroidetes;c__Bacteroidia;o__Bacteroidales	0.0271245	0.0363032	0.044522	0.0744131	0.101603	0.04155	0.0547167	0.0204791	0.120372	0.164167	0.133215	0.056304	0.107675	0.094256	0.062362	0.18798	0.115937	0.171989	0.218482	0.245074	0.203826	0.218887	0.185857	0.175799	0.191037	0.215105	0.237379	0.0138146	0.0614178	0.175293	0.157639	0.10285	0.11574	0.193425	0.16438	0.189925	0.185837	0.198127	0.155792	0.142673	0.141173	0.206758	0.18455	0.2024	0.212223	0.20575	0.17625	0.166853	0.157625
k__Bacteria;p__Bacteroidetes;c__Cytophagia;o__Cytophagales	1.41421e-05	0.00265497	0.00193166	0.00125367	0.00319628	0.0343627	0.0143834	0.0256854	0	0.00110736	0	0.00131297	0.00158315	0.00167976	0.00820991	0.0179494	0.0186369	0.00481178	0.00359859	0.000620815	1.2139e-05	0	1.46321e-05	0.000951499	0.00107387	0.00124355	0.000650874	0.0258108	0.0211156	0.0105214	0.0074193	0.00400036	0.00318908	0.00163826	0.0137429	0.0069331	0.00389876	0.00651027	0.00454245	0.00803061	0.00576083	0.0039919	0.00720064	0.00504568	0.00210921	0.00539584	0.00250101	0.00458188	0.0053547
k__Bacteria;p__Bacteroidetes;c__Flavobacteriia;o__Flavobacteriales	0.00155563	0.00120172	0.0018754	0.000635422	0.00259092	0.00483283	0.00651354	0.00548941	0.00973849	0.00559974	0.00773584	0.0042228	0.00405286	0.00546869	0.187574	0.0183902	0.0144202	0.00608172	0.0076453	0.00810016	0.00932276	0.0118142	0.00507733	0.00433884	0.00671795	0.0101942	0.00295605	0.00206695	0.00440913	0.00999028	0.0072515	0.00555099	0.00741756	0.00532779	0.0059054	0.00366606	0.0108722	0.00833115	0.00580883	0.00902263	0.00749771	0.00492052	0.00661141	0.00681849	0.00802021	0.00681115	0.0042266	0.00629794	0.0056634
k__Bacteria;p__Bacteroidetes;c__Sphingobacteriia;o__Sphingobacteriales	1.41421e-05	0.000572914	7.50159e-05	1.71736e-05	0	0.00345733	0.00281707	0.00232789	6.17925e-05	0.000843107	0	0.000177429	0	0.00239966	0.00378321	0.00679129	0.00407013	0.0014214	0.000801195	1.47813e-05	0.000437005	0.000278345	0.0011852	0.00223285	0.000524449	0.00276183	0.000135599	0.00149135	0.00163046	0.000203422	0.00303245	3.90915e-05	0.00108665	0.000344172	0.0015282	0.00102251	0.000504255	0.00221998	0.00093602	0.00106287	0.00298829	0.00141103	0.00209727	5.45479e-05	7.81189e-05	0.00165856	0.000600679	0.00111544	0
k__Bacteria;p__Chlamydiae;c__Chlamydiia;o__Chlamydiales	0	0	0	0	0	0.000173486	0	6.29158e-05	0	0	0	0	0	0	0	0	0	0.00172432	0.000244432	0.00033997	0	0	0	0	0	0.000448255	0	3.9246e-05	0	0	0.000527382	0	0.000413399	0.000440541	0	0	0	0	6.8825e-05	0.000720393	0.000474675	0.000639186	0.000119844	0.00013637	0	3.31712e-05	1.09214e-05	0.000240248	0.00032057
k__Bacteria;p__Chlorobi;c__BSV26;o__A89	0	0	0	0	0	4.95675e-05	0	0	0	0	0	0	0	0	0	0.000220407	0	0	0	0	0	0	0	0	0	0	0	0	0	0	0	0	0	0	0	0	0	0	0	0	0	0	0	0	0	0	0	0	0
k__Bacteria;p__Chlorobi;c__BSV26;o__C20	0	0	0	0	0	0.000495675	0.000193767	0.000566243	0	0	0	0	0	0	0	0.00122601	0	0	0	0	0	0	0	0	0	0	0	0	0	0	0	0	0	0	0	0	0	0	0	0	0	0	0	0	0	0	0	0	0
k__Bacteria;p__Chlorobi;c__BSV26;o__PK329	0	0	0	0	0	0.000470891	0.000208672	0.00029885	0	0	0	0	0	0	0	0.00137754	0	0	0	0	0	0	0	0	0	0	0	0	0	0	0	0	0	0	0	0	0	0	1.3765e-05	0	0	0	0	0	0	0	0	0	0
k__Bacteria;p__Chlorobi;c__BSV26;o__VC38	0	0	0	0	0	0.000173486	0	4.71869e-05	0	0	0	0	0	0	2.21889e-05	0.000247958	0.000169119	0	0	0	0	0	0	0	0	0	0.000108479	0	0	0	0	0	0	0	0	0	0	0	0	0	0	0	0	0	0	0	0	0	0
k__Bacteria;p__Chlorobi;c__Ignavibacteria;o__Ignavibacteriales	0	0	0	0	0	0.00079308	0	0.000283121	0	0	0	5.91429e-05	0	0	1.10945e-05	0.000881628	5.6373e-05	0	0	0	0	0	0	0	0	0	0	0	0	0	0	0	0	0	0	0	0	0	0	0	0	0	0	0	0	0	0	0	0
k__Bacteria;p__Chloroflexi;c__Anaerolineae;o__A31	0	0	0	0	0	0.000371756	5.96205e-05	9.43738e-05	0	0	0	0	0	0	0	0.00063367	0	0	1.35796e-05	0	0	0	0	0	0	0	0	0	0	0	0	0.000403946	0	0	0	0	0	0	0	0	0	0	0	0	0	0	0	0	0
k__Bacteria;p__Chloroflexi;c__Anaerolineae;o__Anaerolineales	0	0	0	0	0	0.00114005	7.45256e-05	0.00045614	0	0	0	0	0	0	1.10945e-05	0.00203876	0	0	0	0	0	0	0	0	0	0	0	0	0	5.65061e-05	3.59579e-05	0	0	0	0	0	0	0	0	0	0	0	0	0	0.0011848	0	0	0	0
k__Bacteria;p__Chloroflexi;c__Anaerolineae;o__Caldilineales	0	0	0	0	0	0.000173486	4.47154e-05	0.000125832	0	0	0	0	0	0	0	0.000165305	0.000180393	0	1.35796e-05	0	0	0	0	0	0	0	0	0	0.000126303	0.000474651	0	0	0	0	0	0	0	0	1.3765e-05	0	0	1.20601e-05	0	0	0	3.31712e-05	0	0	0
k__Bacteria;p__Chloroflexi;c__Anaerolineae;o__envOPS12	0	0	0	0	0	0.00105331	0.00150542	0.00100665	0	0	0	0.000106457	0	3.78893e-05	4.43779e-05	0.00382957	0	0	0	0	0	0	0	1.26867e-05	0	0	0.000176278	0.000170066	0	0.000237326	0	0	0	0	0	0	0	0	0	0	0	0	0.000769	0	0	0.000762937	0.00128873	0	0
k__Bacteria;p__Chloroflexi;c__Anaerolineae;o__GCA004	0	0	0	0	0	3.71756e-05	0	0	0	0	0	0	0	0	0.000887558	0.000413263	0	0	0	0	0	0	0	0	0	0	0	0	0	0	3.59579e-05	0	0	0	0	0	0	0	0	0	0	0	0	0	0	0	0	0	0
k__Bacteria;p__Chloroflexi;c__Anaerolineae;o__H39	0	0	0	0	0	2.47838e-05	0	0	0	0	0	0	0	0	0	0	0	0	0	0	0	0	0	0	0	0	0	0	0	0	0	0	0	0	0	0	0	0	0	0	0	0	0	0	0	0	0	0	0
k__Bacteria;p__Chloroflexi;c__Anaerolineae;o__OPB11	0	0	0	0	0	0	0	0	0	0	0	0	0	0	0	0	0	0	0	0	0	0	0	0	0	0	0	0	0	0	0	0	0	0	0	0	0	0	0	0	0	0	0	0	0	0	0	0	0
k__Bacteria;p__Chloroflexi;c__Anaerolineae;o__S0208	0	0	0	0	0	0.000297405	0.000342818	6.29158e-05	0	0	0	0	0	0	0	0.000647445	2.25492e-05	0	0	0	0	0	0	0	0	0	0	0	0	4.52049e-05	0	0	0	0	0	0	0	0	0	0	0	0	0.00056926	0	0	0	0	0	0
k__Bacteria;p__Chloroflexi;c__Anaerolineae;o__SB-34	0	0	0	0	0	0	0	0	0	0	0	0	0	0	0	0	0	0	0	0	0	0	0	0	0	0	0	0	0	0	0	0	0	0	0	0	0	0	0	0	0	0	0	0	0	0	0	0	0
k__Bacteria;p__Chloroflexi;c__Anaerolineae;o__SBR1031	0	0	0	0	0	0.000446108	0.000149051	1.5729e-05	0	0	0	0	0	0	0	8.26526e-05	2.25492e-05	1.16508e-05	0.000176534	0	0	0	0	0	0	0	0	0	0	0	0	0	0	0	0	0	0	0	0	0	0	0	0	0	0	0	0	0	0
k__Bacteria;p__Chloroflexi;c__Anaerolineae;o__SHA-20	0	0	0	0	0	0	0	0	0	0	0	0	0	0	0	0	0	0	0	0	0	0	0	0	0	0	0	0	0	0	0.000335607	0	0	0	0	0	0	0	0	0	0	0	0	0	0	0	0	0	0
k__Bacteria;p__Chloroflexi;c__Anaerolineae;o__WCHB1-50	0	0	0	0	0	0	0	0	0	0	0	0	0	0	0	0	0	0	0	0	0	0	0	0	0	0	0	0	0	0	0	0	0	0	0	0	0	0	0	0	0	0	0	0	0	0	0	0	0
k__Bacteria;p__Chloroflexi;c__Chloroflexi;o__[Roseiflexales]	0	0	0.000525112	0	0	0.00019827	0	0.000251663	0	0	0	0	0	0	0.000122039	9.6428e-05	7.89221e-05	0	6.78979e-05	0	0	0	0	0	0	1.44599e-05	0	0	0	0	0	0	0	0	0	0	0	0	1.3765e-05	0	0	0	0	0	0	0	0	0	0
k__Bacteria;p__Chloroflexi;c__Chloroflexi;o__Herpetosiphonales	0	0	0	0	0	0	0	0	0	0	0	0	0	0	0	0.000316835	1.12746e-05	0	0	0	0	0	0	0	0	0	0	0	0	0	0	0.00100335	0.00085042	0	0	0	0	0	0.00119756	0	0	0	0	0	0	0	0	0	0
k__Bacteria;p__Chloroflexi;c__Dehalococcoidetes;o__Dehalococcoidales	0	0	0	0	0	1.23919e-05	0	0	0	0	0	1.18286e-05	0	0	0	0.00103316	0.000710299	0	0	0	0	0	0	0	0	0	0	0	0	0	0	0	0	0	0	0	0	0	0	0	0	0	0	0	0	0	0	0	0
k__Bacteria;p__Chloroflexi;c__Dehalococcoidetes;o__GIF9	0	0	0	0	0	0	0	0	0	0	0	0	0	0	0	0	0	0	0	0	0	0	0	0	0	0	0	0	0	0	0	0	0	0	0	0	0	0	0	0	0	0	0	0	0	0	0	0	0
k__Bacteria;p__Chloroflexi;c__Ktedonobacteria;o__JG30-KF-AS9	0	0	0	0	0	0	0	0	0	0	0	0	0	0	0	0	0	0	0	0	0	0	0	0	0	0	0	0	0	0	0	0	0	0	0	0	0	0	0	0	0	0	0	0	0	0	0	0	0
k__Bacteria;p__Chloroflexi;c__Ktedonobacteria;o__Ktedonobacterales	0	0	0	0	0	0	0	0	0	0	0	0	0	0	0	0	0	0	0	0	0	0	0	0	0	0	0	0	0	0	0	0	0	0	0	0	0	0	0	0	0	0	0	0	0	0	0	0	0
k__Bacteria;p__Chloroflexi;c__Ktedonobacteria;o__Thermogemmatisporales	0	0	0	0	0	0	0	0	0	0	0	0	0	0	0	0	0	0	0	0	0	0	0	0	0	0	0	0	0	0	0	0	0	0	0	0	0	0	0	0	0	0	0	0	0	0	0	0	0
k__Bacteria;p__Chloroflexi;c__Thermomicrobia;o__JG30-KF-CM45	0	0	0	0	0	4.95675e-05	0	3.14579e-05	0	0	0	0	0	0	0	1.37754e-05	0	0	0	0	0	0	0	0	0	0	0	0	0	0	0	0	0	0	0	0	0	0	0	0	0	0	0	0	0	0	0	0	0
k__Bacteria;p__Chloroflexi;c__TK10;o__AKYG885	0	0	0	0	0	0	0.000119241	0	0	0	0	0	0	0	0	0	0	0	0	0	0	0	0	0	0	0	0	0	0	0	0	0	0	0	0	0	0	0	0	0	0	0	0	0	0	0	0	0	0
k__Bacteria;p__Chloroflexi;c__TK17;o__mle1-48	0	0	0	0	0	0	0	0	0	0	0	0	0	0	0	0	0	0	0	0	0	0	0	0	0	0	0	0	0	0	0	0	0	0	0	0	0	0	0	0	0	0	0	0	0	0	0	0	0
k__Bacteria;p__Cyanobacteria;c__4C0d-2;o__MLE1-12	0	0	0	0.000171736	0	0	0	0.000173019	0	5.03347e-05	1.23576e-05	0	0	0	0	0	0	0	0	0	0.00144454	0	0	0	0	0	0	0	0	0	0	0	0	0.000206503	0	0	0	0	0	0	0	0	0	0	0	0	0	0	0
k__Bacteria;p__Cyanobacteria;c__4C0d-2;o__SM1D11	0	0	0	0	0	0	0	0	0	0	0	0	0	0	0	0	0	0	0	0	0	0	0	0	0	0	0	0	0	0	0	0	0	0	0	0	0	0	0	0	0	0	0	0	0	0	0	0	0
k__Bacteria;p__Cyanobacteria;c__4C0d-2;o__SM2F09	0	0	0	0	0	4.95675e-05	0	0	0	0	0	0	0	0	0	0	0.00179266	0	0.000122216	0	0	0	0	0	0	0	0	0	0	0	0	0	0	0	0	0	0	0	0	0	0	0	0	0	0	0	0	0	0
k__Bacteria;p__Cyanobacteria;c__4C0d-2;o__YS2	0	0	0	0	0	0	0	0	0	0.00229023	0	0	0.00177312	0	0.000865369	0	0.000653926	0	0	0	0	0.00123709	0	0	0	0	0	0	0.000459284	0	0	0	0	0	0	0	1.22989e-05	0.000261907	0	1.18097e-05	0.00104644	0	0	0.00122733	0	0.00018797	0	0.000617782	0
k__Bacteria;p__Cyanobacteria;c__Nostocophycideae;o__Nostocales	0	0	0	0	0	1.23919e-05	1.49051e-05	1.5729e-05	0.000753868	0.00196305	0.00155705	0.000201086	0.000411618	0.000783046	0	1.37754e-05	0	0.00167772	0	0.000916441	0	0	1.46321e-05	0.00129404	0.00131112	0	0.00157295	0.000104656	0.000252606	2.26024e-05	0	0	0.000814986	0	0	0.0012719	0.00650612	0.00107257	0.0257543	2.36194e-05	0.000399159	0.000964809	0.0029262	0.000436383	0.00348931	0.00448916	0.0019331	0.00324335	0.000854853
k__Bacteria;p__Cyanobacteria;c__Nostocophycideae;o__Stigonematales	0	0	0	0	0	0	0	0	0	0	0	0	0	0	0	0	0	0	0	0	0	0	0	0	0	0	0	0	0	0	0	0	0	0	0	0	0	0	0	0	0	0	0	0	0	0	0	0	0
k__Bacteria;p__Cyanobacteria;c__Oscillatoriophycideae;o__Chroococcales	0.0010748	0.00159298	0	0.00211235	0.000774856	0.0469404	0.00567885	0.0399044	0.00154481	0	0	1.18286e-05	0.000474944	0.00056834	1.10945e-05	6.88772e-05	0.0275889	0.00181753	0.00336773	0.000473002	1.2139e-05	1.54636e-05	0.00523828	0.00216942	0	0.0019087	0.000108479	0.0321686	0.0295664	0.00785435	0.00689192	0.00268428	0.00764197	0.00982957	0.00669134	0.0115967	0.00710877	0.00710892	0.00713027	0.00973121	0.00631102	0.0042331	0.00836912	0.00529115	0.00416634	0.00618089	0.0132149	0.00556004	0.00287326
k__Bacteria;p__Cyanobacteria;c__Oscillatoriophycideae;o__Oscillatoriales	0	0	0	0	0	0.000780688	0.000536585	0.00180883	0	0	0	0	0	0.000113668	0	0	0.000338238	0	0	0	0	0	0	0	0	0.00134477	0	0.00026164	0.00087264	0	1.1986e-05	0.000573342	0	0	0	1.24696e-05	0.00182024	0.000299323	0.00309713	0	0	0.000808027	0.000389494	1.3637e-05	0.0040752	0.00996241	7.64501e-05	0.000257409	0
k__Bacteria;p__Cyanobacteria;c__Synechococcophycideae;o__Pseudanabaenales	0.00353552	0.00234755	0.00168786	0.00451665	0.00368057	0.0803242	0.0574742	0.0873744	1.23585e-05	0	0.00339833	0.00143126	0.000749356	0.000290485	0.00201919	0.00125356	0.0461469	0.00650115	0.0108365	0.00146335	0.00137171	0.0011907	0.00119983	1.26867e-05	0.0010489	0.000361496	0.00160007	0.0881595	0.0783539	0.0253147	0.0249308	0.00759678	0.0155792	0.0188194	0.0225519	0.0302139	0.0355439	0.0275502	0.0221204	0.0149393	0.021889	0.0201524	0.0194247	0.0149734	0.01841	0.016464	0.0100477	0.0149984	0.0177145
k__Bacteria;p__Cyanobacteria;c__Synechococcophycideae;o__Synechococcales	1.41421e-05	0	1.8754e-05	0.0018204	0.00062957	0.0222063	0.0184525	0.0240968	0	0.000994111	0	0	0.000749356	0.00113668	7.76613e-05	0.000440814	0.0225266	0.00264473	0.004522	0.00258673	0	0.000185563	4.38962e-05	0	0.00106139	0	0.000813592	0.0226842	0.0147545	0.00391022	0.0106076	0.00837861	0.00338987	0.00843911	0.00550152	0.00674606	0.00146357	0.00584927	0.0041295	0.00545609	0.00785371	0.00771847	0.00421452	0.0042411	0.00561154	0.00921053	0	0.00334632	0.00492728
k__Bacteria;p__Deferribacteres;c__Deferribacteres;o__Deferribacterales	0.00141421	0.00240344	0.0033007	0.00120215	0.00256671	0.000817864	0.00175881	0.00029885	0.00493104	0.00322142	0	0.00410452	0.00349348	0.00279118	0.00112054	0.00111581	0.00387846	0.00375156	0.00604291	0.00792278	0.00534117	0.00434527	0.0130957	0.00794184	0.00462015	0.00844455	0.00661722	0.000523279	0.00363983	0.00753792	0.0034999	0.000560312	0.00576396	0.00835651	0.00719346	0.00740695	0.00623555	0.00298076	0.00836912	0.00734565	0.00787529	0.00560795	0.00819934	0.0134052	0.0141395	0.00921053	0.00871531	0.00681276	0.00687444
k__Bacteria;p__Elusimicrobia;c__Elusimicrobia;o__Elusimicrobiales	0.000791956	0.00292046	0.00481977	0.00257604	0.00225193	0.000669162	0.00296612	0.000283121	0.00320085	0.00338501	0	0.00138394	0.00141428	0.00180606	0.000798802	0.00119846	0.00361914	0.00538267	0.0064503	0.00486305	0.00426079	0.00686584	0.00245819	0.00696497	0.00129864	0.00378848	0.0063189	0.00019623	0.00144675	0.00600095	0.00413515	0.00487341	0.00161816	0.00425397	0.00332929	0.00614752	0.00218921	0.00593657	0.00439104	0.00581038	0.00269702	0.00511349	0.00808948	0.0101732	0.0132412	0.0472247	0.00306893	0.00648671	0.000653013
k__Bacteria;p__Elusimicrobia;c__Elusimicrobia;o__FAC88	0	0	0	0	0	0	0	0	0	0	0	0	0	0	0	0	1.12746e-05	0	0	0	0	0	0	0	0	0	0	0	0	0	0	0	0	0	0	0	0	0	0	0	0	0	0	0	0	0	0	0	0
k__Bacteria;p__Elusimicrobia;c__Elusimicrobia;o__IIb	0	0	0	0	0	0.000272621	1.49051e-05	0.000125832	0	0	0	0	0	0	0	0	0.000248041	0	0	0	0	0	0	0	0	0	0	0	0	3.39037e-05	0	0	0	0	0	0	0	0	0	0	0	0	0	0	0	0	0	0	0
k__Bacteria;p__Elusimicrobia;c__Elusimicrobia;o__MVP-88	0	0	0	0	0	0	0	0	0	0	0	0	0	0	0	1.37754e-05	0	0	0	0	0	0	0	0	0	0	0	0	0	0	0	0	0	0	0	0	0	0	0	0	0	0	0	0	0	0	0	0	0
k__Bacteria;p__Fibrobacteres;c__Fibrobacteria;o__258ds10	0	0	0	0	0	0	0	0	0	0	0	0	0	0	0	0	0	0	0	0	0	0	0	0	0	0	0	0	0	0	0	0	0	0	0	0	0	0	0	0	0	0	0	0	0	0	0	0	0
k__Bacteria;p__Fibrobacteres;c__TG3;o__TG3-1	0	0	0	0	0	0	0	0	0	0	0	0	0	0	0	0	0	0	0	0	0	0	0	0	0	0	0	0	0	0	0	0	0	0	0	0	0	0	0	0	0	0	0	0	0	0	0	0	0
k__Bacteria;p__Firmicutes;c__Bacilli;o__Bacillales	0.00141421	0.000489073	0.00136904	0.000601075	0.000484285	0.0004585	0.000864497	0.000424682	1.23585e-05	0.000742437	4.94303e-05	0	0	3.78893e-05	0.000532535	0.000275509	0.000732849	1.16508e-05	4.07387e-05	0	0	0.000108245	0	1.26867e-05	0.000624344	0.000708533	0	0.00032705	0.000459284	0	0	0	2.36228e-05	0.00108759	0.00053487	0	0.00138978	0	0.00013765	0.00106287	1.07881e-05	6.03005e-05	9.98702e-06	0	0.00132802	0	8.73715e-05	0.000154445	9.49837e-05
k__Bacteria;p__Firmicutes;c__Bacilli;o__Gemellales	0	0	0	0	0	0	0	0	0	0	0	0	0	0	0	0	0	0	0	0	0	0	0	0	0	0	0	0	0	0	0	0	0	0	0	0	0	0	0	0	0	0	0	0	0	0	0	0	0
k__Bacteria;p__Firmicutes;c__Bacilli;o__Lactobacillales	0.0124167	0.0150774	0.0077829	0.00738464	0.00796649	0.0067164	0.00910703	0.00443557	0.00913293	0.0053984	0.00979956	0.00282703	0.0030713	0.00193235	0.0030066	0.00517956	0.00685495	0.00436905	0.0089082	0.00326667	0.00495272	0.00782458	0.00272157	0.00668587	0.0059063	0.00647801	0.00214246	0.0059523	0.00719928	0.0055602	0.00592106	0.00714072	0.00248039	0.00612627	0.00462827	0.00658395	0.00418163	0.00235717	0.00781852	0.00529076	0.00601974	0.005017	0.00228703	0.00527751	0.00253886	0.00238832	0.00705525	0.00576596	0.00718314
k__Bacteria;p__Firmicutes;c__Clostridia;o__Clostridiales	0.0189221	0.0175507	0.0194479	0.0299679	0.0390818	0.0201616	0.0205244	0.00574107	0.0640046	0.0541224	0.0386298	0.0186773	0.0475577	0.0371947	0.0515893	0.0470707	0.048819	0.0561569	0.0873031	0.0655847	0.0870853	0.0861632	0.0961035	0.0448473	0.070963	0.0925431	0.0818881	0.00447404	0.0300716	0.0839455	0.0564778	0.0457631	0.052041	0.0650899	0.0770213	0.0839828	0.0750972	0.0708273	0.0619563	0.0548916	0.0606613	0.0789334	0.0893439	0.0923906	0.0861391	0.0805506	0.0855477	0.0758842	0.0541169
k__Bacteria;p__Firmicutes;c__Clostridia;o__OPB54	0	0	0	0	0	0	0	3.14579e-05	0	0	0	0	0	0	4.43779e-05	0	0	0	0	0	0	0	0	0	0	0	0	0	0	0	0	0	0	0	0	0	0	0	0	0	0	0	0	0	0	0	0	0	0
k__Bacteria;p__Firmicutes;c__Erysipelotrichi;o__Erysipelotrichales	0	0	0	0	0	0	0	0	0	0	0	0	0	0	0	0	0	0	0	0	0	0	0	0	0	0	0	0	0	0	0	0	0	0	0	0	9.83913e-05	0	0	0	0	0	0	0	2.60396e-05	0	0	0	0
k__Bacteria;p__Fusobacteria;c__Fusobacteriia;o__Fusobacteriales	0.00132935	0	0	0	0.000677999	0.000483283	0	0.000220205	0	0.00598983	0	0	0.00142483	0.00127561	0.000665668	0.0014602	0.000259316	0.00129324	0.0039924	0.00184766	0	0	0.00418477	0.00192837	0	0	0	2.6164e-05	0	0.00137875	0.000803059	0	0	0.00287728	0.000665859	0.000586071	0.00405864	0.00143425	0.00101861	0.000578676	0.00206052	0.00219494	0.00317587	0.00366835	0.000976486	0.00482088	0.00427028	0.00296878	0.000344316
k__Bacteria;p__Gemmatimonadetes;c__Gemmatimonadetes;o__C114	0	0	0	0	0	0	0	0	0	0	0	0	0	0	0	0	0	0	0	0	0	0	0	0	0	0	0	0	0	0	0	0	0	0	0	0	0	0	0	0	0	0	0	0	0	0	0	0	0
k__Bacteria;p__Gemmatimonadetes;c__Gemmatimonadetes;o__Ellin5290	0	0	0	0	0	0	0	0	0	0	0	0	0	0	0	1.37754e-05	0	0	0	0	0	0	0	0	0	0	0	0	0	0	0	0	0	0	0	0	0	0	0	0	0	0	0	0	0	0	0	0	0
k__Bacteria;p__Gemmatimonadetes;c__Gemmatimonadetes;o__Gemmatimonadales	0	0	0	0	0	0.000607202	0.00147561	0.00091228	0	0	0	0	0	0	0	0.000123979	0.00139805	0	0	0	0	0	0	0	0	0	0	0	0	0	0	0	0	0	0	0	0	0	0	0	0	0	0	0	0	0	0	0	0
k__Bacteria;p__Gemmatimonadetes;c__Gemmatimonadetes;o__KD8-87	0	0	0	0	0	0.00232967	0.000447154	0.000377495	0	0	0	0	0	0	0	0.000137754	0.000552455	0	0	0	0	0	0	0	0	0	0	0	0	0	0	0	0	0	0	0	0	0	0	0	0.00104644	0	0	0	0	0	0	0	0
k__Bacteria;p__Lentisphaerae;c__[Lentisphaeria];o__Victivallales	0	0	0	0	0.00079907	0	0	6.29158e-05	0.00140887	0	0	0	0	0.000947233	0.00062129	0	0.000338238	0.0014447	0	0.00133032	0.000764758	0.000278345	0.00184364	0.00177613	0.00114879	0.00109895	0	2.6164e-05	0	0	0	0	0.00173628	0.000881082	0.00231413	0	6.14946e-05	0	0.000646955	0.000980207	0	2.41202e-05	7.98961e-05	0.000613664	0	0.000641309	0	0.00156162	0
k__Bacteria;p__NC10;c__12-24;o__JH-WHS47	0	0	0	0	0	1.23919e-05	4.47154e-05	7.86448e-05	0	0	0	0	0	0	2.21889e-05	0.000275509	0	0	0	0	0	0	0	0	0	0	0	0	0	0	0	0	0	0	0	0	0	0	0	0	0	0	0	0	0	0	0	0	0
k__Bacteria;p__NC10;c__12-24;o__Methylomirabiliales	0	0	0	0	0	0	0	0	0	0	0	0	0	0	0	0	0	0	0	0	0	0	0	0	0	0	0	0	0	0	0	0	0	0	0	0	0	0	0	0	0	0	0	0	0	0	0	0	0
k__Bacteria;p__Nitrospirae;c__Nitrospira;o__Nitrospirales	0.00128693	0	0.000431342	0.00140823	0.001695	0.00662966	0.00308536	0.00366485	8.65095e-05	0.00528515	0.000173006	0.000461315	5.27716e-05	0.00145242	0.00084318	0.011103	0.000800496	0.00156121	8.14775e-05	0.000635596	0.0022093	0.00224222	0.00178511	0.00142091	0.00229759	0.00098327	0.000189838	0.00013082	4.59284e-05	6.78073e-05	0.000994834	0.002137	0.000826798	0	1.09157e-05	0	0	1.24718e-05	0.00090849	0.00211394	0.000938562	3.61803e-05	0.00108858	4.0911e-05	0.000351535	0.000342769	0.00156177	0.00132137	0.000937964
k__Bacteria;p__OP3;c__koll11;o__GIF10	0	0	0	0	0	0	0	0	0	0	0	0	0	0	0	0	0	0	0	0	0	0	0	0	0	0	0	0	0	0	0	0	0	0	0	0	0	0	0	0	0	0	0	0	0	0	0	0	0
k__Bacteria;p__OP8;c__OP8_1;o__HMMVPog-54	0	0	0	0	0	0	0	0	0	0	0	0	0	0	0	4.13263e-05	0	0	0	0	0	0	0	0	0	0	0	0	0	0	0	0	0	0	0	0	0	0	0	0	0	0	0	0	0	0	0	0	0
k__Bacteria;p__OP8;c__OP8_1;o__SHA-124	0	0	0	0	0	0.000173486	0	3.14579e-05	0	0	0	0	0	0	0	0.000192856	0	0	0	0	0	0	0	0	0	0	0	0	0	0	0	0	0	0	0	0	0	0	0	0	0	0	0	0	0	0	0	0	0
k__Bacteria;p__Planctomycetes;c__C6;o__MVS-107	0	0	0	0	0	3.71756e-05	0.000104336	1.5729e-05	0	0	0	3.54857e-05	0	0	8.87558e-05	5.51017e-05	0	0	0	0	0	0	0	0	0	0	0	0	0	0	0	0	0	0	0	0	0	0	0	0	0	0	0	0	0	0	0	0	0
k__Bacteria;p__Planctomycetes;c__OM190;o__agg27	0	0	0	0	0.000532713	0.0004585	0.000178862	0.000471869	0	0	0	0	0	0	2.21889e-05	6.88772e-05	0.000124021	0	0	0	0	0	0	0	0	0	2.71197e-05	9.15739e-05	0.000252606	0	0	0	0	0	0	0.00096016	0	0	1.3765e-05	0	0	6.03005e-05	0	0.000572753	5.20793e-05	7.73994e-05	0	0	0
k__Bacteria;p__Planctomycetes;c__OM190;o__CL500-15	0	0	0	0	0	0.00204466	0.0017439	0.000802177	0.00132236	0	0	3.54857e-05	2.11086e-05	3.78893e-05	6.65668e-05	4.13263e-05	0.00227747	0.00013981	0.000516024	0.000635596	0	0	0.000819396	0	0	0	4.06796e-05	0.000902657	0.000195196	0.000113012	0.000359579	0.00182427	0	0	0	0	0.000590348	0.00199549	0.000949785	0.00168879	0.00089541	1.20601e-05	0	0.000872767	1.30198e-05	0.00106148	0.000720815	0	0.000332443
k__Bacteria;p__Planctomycetes;c__Phycisphaerae;o__AKAU3564	0	0	0	0	0	0	0	0	0	0	0	0	0	0	0	0	0	0	0	0	0	0	0	0	0	0	0	0	0	0	0	0	0	0	0	0	0	0	0	0	0	0	0	0	0	0	0	0	0
k__Bacteria;p__Planctomycetes;c__Phycisphaerae;o__CCM11a	0	0	0	0	0	0	0	0	0	0	0	0	0	0	0	0	0	0	0	0	0	0	0	0	0	0	0	0	0	0	0	0	0	0	0	0	0	0	0	0	0	0	0	0	0	0	0	0	0
k__Bacteria;p__Planctomycetes;c__Phycisphaerae;o__CPla-3	0	0	0	0	0	0	0	0	0	0	0	0	0	0	0	0	0	0	0	0	0	0	0	0	0	0	0	0	0	0	0	0	0	0	0	0	0	0	0	0	0	0	0	0	0	0	0	0	0
k__Bacteria;p__Planctomycetes;c__Phycisphaerae;o__mle1-8	0	0	0	0	0	0	0	0	0	0	0	0	0	0	0	0	0	0	0	0	0	0	0	0	0	0	0	0	0	0	0	0	0	0	0	0	0	0	0	0	0	0	0	0	0	0	0	0	0
k__Bacteria;p__Planctomycetes;c__Phycisphaerae;o__MSBL9	0	0	0	0	0	0	0	0	0	0	0	0	0	0	0	0.000165305	0	0	0	0	0	0	0	0	0	0	0	0	0	0	0	0	0	0	0	0	0	0	0	0	0	0	0	0	0	0	0	0	0
k__Bacteria;p__Planctomycetes;c__Phycisphaerae;o__Phycisphaerales	0.00209303	0	0	0	0.00096857	0.000421324	0.000909213	0.000660616	0.00341094	0.0012332	0	0.00164417	0.000591041	0.00174291	0.00110945	0.00015153	0.00131913	0.00429915	0.00176534	0.00133032	0	0.00115977	0.00447742	0	0.00143599	0.00436688	0.00225094	0.000313968	0.00125155	0.00115272	0.00226535	0.00400036	0.00233866	0.002244	0.00390783	2.49392e-05	0.00214001	0.00432771	0.00261535	0.000248004	0.000873834	0.00116983	0.00244682	0.00276831	0.00451788	0.00119416	0.0036696	0.00085803	0.00458296
k__Bacteria;p__Planctomycetes;c__Phycisphaerae;o__Pla1	0	0	0	0	0	3.71756e-05	0	7.86448e-05	0	0	0	0	0	0	4.43779e-05	0.000509691	0	0	0	0	0	0	0	0	0	0	0	0	0	0	0	0	0	0	0	0	0	0	0	0	0	0	0	0	0	0.000353826	0	0	0
k__Bacteria;p__Planctomycetes;c__Phycisphaerae;o__S-70	0	0	0	0	0	3.71756e-05	0	0	0	0	0	0	0	0	0	2.75509e-05	0	0	0	0	0	0	0	0	0	0	0	0	0	0	0	0	0	0	0	0	0	0	0	0	0	0	0	0	0	0	0	0	0
k__Bacteria;p__Planctomycetes;c__Phycisphaerae;o__WD2101	0	0	0	0	0	0.00128876	0.000268292	0.000314579	0	0.00117028	0	1.18286e-05	0	5.05191e-05	0.000155323	0.00154285	7.89221e-05	0.000629143	9.5057e-05	0	0	0	0	0	0	0	0.000108479	0.000641017	0.000321499	0	0	0	0	1.37669e-05	1.09157e-05	0	0	0	0	0	0	0	0	0	1.30198e-05	1.10571e-05	0	0	0
k__Bacteria;p__Planctomycetes;c__Planctomycetia;o__B97	0	0	0	0	0	0.000235446	0.000506774	0.000519056	0	0	0	0	0	0	0	0	0.000473533	0.000116508	1.35796e-05	0	0	0	0	0	0	0	2.71197e-05	0.000170066	0	0	0	0	0	0	0	0	0	0	0	0	0	0	0.00112853	0	0	0	0	0	0
k__Bacteria;p__Planctomycetes;c__Planctomycetia;o__Gemmatales	0.00048083	0.0030043	0.00206294	0.00261038	0.00208243	0.00697663	0.00661788	0.00641742	0.00292896	0.00417778	0	0.00111189	0.00271246	0.00304377	0.00195263	0.00256223	0.00916624	0.0125596	0.0070478	0.0108347	0.00576603	0.00188656	0.00870609	0.00639407	0.00646821	0.00289197	0.00676638	0.00218469	0.00124007	0.00309654	0.00485431	0.00375279	0.000330719	0.00340042	0.00428988	0.00382817	0.00146357	0.0060987	0.00953915	0.00679059	0.00251362	0.00402808	0.00381504	0.00439111	0.00309872	0.0053295	0.00531874	0.00604053	0.00205402
k__Bacteria;p__Planctomycetes;c__Planctomycetia;o__Pirellulales	0.00120208	0.000628808	0.00313192	0.00154562	0.00457649	0.00919478	0.00645392	0.00860374	0.00491868	0.00442946	0.00197721	0.00225926	0.00205809	0.00320796	0.00250735	0.00597854	0.0128418	0.00638464	0.00917979	0.00631162	0.00707705	0.00278345	0.00194607	0.00413585	0.0080915	0.00433796	0.00321369	0.00714276	0.00510954	0.00657731	0.00660426	0.00886074	0.00366153	0.00342796	0.00311098	0.00361619	0.0044891	0.00362929	0.0111909	0.0049837	0.00322563	0.00746521	0.00388495	0.0156416	0.0106893	0.0129368	0.0115767	0.00343212	0.00404868
k__Bacteria;p__Planctomycetes;c__Planctomycetia;o__Planctomycetales	0.00127279	0	1.8754e-05	0.00161432	0.0011865	0.00200748	0.0023252	0.00198185	0.00102576	0.000830523	0.00127283	0.000993601	4.22172e-05	0.000783046	0.000698952	0.00253468	0.00470151	0.00356515	0.00109995	0.00697678	0.00138385	0.0010206	0.00365802	0.00395824	0.000524449	0.00289197	0.00134243	0.000549443	0.00206678	0.0018308	0.00269684	0.00372672	0.000496079	0.000302872	0.00261977	0.000847933	0.00179564	7.48307e-05	0.00323478	0.00161793	0.000291278	0.00358185	0.000978728	0.000940952	0.00190089	0.00294118	0.00418291	0.00312323	0.00208964
k__Bacteria;p__Planctomycetes;c__vadinHA49;o__DH61	0	0	0	0	0	0.000223054	0.000119241	0.000424682	0	0	0	0	0	1.26298e-05	0	0	6.76476e-05	6.99048e-05	0	0.000147813	0	0	0	0	0	0	1.35599e-05	0.00026164	1.14821e-05	0	0	0	0	0	0	0	0	0	0	0	0	0	0	0	0	0	0	0	0
k__Bacteria;p__Planctomycetes;c__vadinHA49;o__p04_C01	0	0	0	0	0	4.95675e-05	0	0.000173019	0	0	0	0	0	0	0	2.75509e-05	2.25492e-05	0	0	1.47813e-05	0	0	0	0	0	0	0	0	0	0	0	0	0	0	0	0	0	0	0	0	0	0	0	0	0	0	0	0	0
k__Bacteria;p__Planctomycetes;c__vadinHA49;o__PeHg47	0.00196575	0.00204013	0.00303815	0.00559858	0.00987941	0.00322189	0.00381571	0.000849364	0.0136314	0.0119922	0.00699439	0.00534652	0.00711361	0.0101164	0.00318411	0.00169438	0.0101471	0.0146218	0.0154943	0.0266211	0.0174438	0.0132214	0.0130372	0.0150337	0.0169947	0.0137658	0.0194177	0.00126895	0.0040417	0.00963994	0.0134243	0.0141642	0.0121894	0.0152813	0.00865617	0.00672112	0.0187681	0.00769509	0.00974562	0.0122349	0.00723879	0.0134229	0.0140118	0.0138688	0.018384	0.0128704	0.0155084	0.0113946	0.0106382
k__Bacteria;p__Proteobacteria;c__Alphaproteobacteria;o__BD7-3	0	0	0	0	0	0.000285013	0.000178862	0.000471869	0	0	0	0	0	7.57786e-05	0	0.000247958	0.00027059	0.000104857	8.14775e-05	0	0	0	0	0	0	0	0.000176278	0.000274722	1.14821e-05	5.65061e-05	0.000874975	0	0	0	0	0	0	0	4.1295e-05	0.00122821	0.000528615	0.000542705	0	0	1.30198e-05	0.000176913	2.18429e-05	1.71606e-05	0
k__Bacteria;p__Proteobacteria;c__Alphaproteobacteria;o__Caulobacterales	7.07104e-05	1.39735e-05	0	0	0	6.19594e-05	2.98103e-05	7.86448e-05	0	0	0	0	0	0.000315744	7.76613e-05	0.000606119	0.000236766	0	0	8.86879e-05	0	0	0	0	0	0	0	0	0.000195196	0	0	0	0	0	0	0	0	0	0	0	0	0	9.98702e-06	0	0	0	0	0	0
k__Bacteria;p__Proteobacteria;c__Alphaproteobacteria;o__Ellin329	0	0	0	0	0	0.000346973	0	6.29158e-05	0	0	0	3.54857e-05	1.05543e-05	0	0	0.00015153	0	0	0	0	0	0	0	0	0	0	0	0	0	0	0	3.90915e-05	0	0	0	0	0	0	1.3765e-05	0	0	3.61803e-05	0	0	0	0	0	0	0
k__Bacteria;p__Proteobacteria;c__Alphaproteobacteria;o__Kiloniellales	0	0	0	0	0	0	0	0	0	0	0	0	0	0	0	0	0	0	0	0	0	0	0	0	0	0	0	0	0	0	0	0	0	0	0	0	0	0	0	0	0	0	0	0	0	0	0	0	0
k__Bacteria;p__Proteobacteria;c__Alphaproteobacteria;o__RF32	0.00140007	0.00202616	0	0.00326298	0.00467335	0.00204466	0.00389024	0.000613429	0.0021133	0.00553682	0.00350955	0.00126566	0.00319796	0.00623911	0.00438232	0.00191479	0.00699025	0.0132353	0.00693916	0.0151508	0.0131223	0.00986578	0.00652591	0.0120143	0.00835373	0.00704195	0.00469172	0.000824165	0.00248014	0.00713107	0.00391941	0.00329672	0.00512615	0.00762686	0.00445361	0.00916516	0.0107861	0.00846834	0.00794241	0.00556238	0.00665624	0.0100581	0.00912813	0.00867312	0.00583288	0.00609244	0.0126798	0.00550855	0.00790739
k__Bacteria;p__Proteobacteria;c__Alphaproteobacteria;o__Rhizobiales	0.00868323	0.00755967	0.00393834	0.0163664	0.00578721	0.0243377	0.0212994	0.0311433	0.0105665	0.00918609	0.012753	0.00509812	0.00651201	0.0056834	0.0080213	0.0143816	0.0233948	0.0177092	0.0229223	0.0125346	0.0125275	0.0159584	0.0116618	0.0192076	0.0106638	0.0117559	0.00984447	0.0165749	0.0205415	0.0154262	0.0156177	0.00638495	0.00817349	0.0137807	0.0167993	0.0105119	0.0132705	0.0250309	0.016518	0.0156243	0.016139	0.0143756	0.0155198	0.011005	0.0109887	0.0120854	0.00764501	0.00854598	0.0096171
k__Bacteria;p__Proteobacteria;c__Alphaproteobacteria;o__Rhodobacterales	8.48524e-05	0	1.8754e-05	0.000326298	0.00278464	0.0161094	0.0140406	0.0232789	0.00144594	0	0.00143348	0.0001656	0.00160426	0.00175554	0.00774394	0.00458722	0.0175094	0.00835363	0.00575774	0.00270498	0.00118962	0.00191749	0.00282399	0	0.00307177	0.00284859	0.0019255	0.0141809	0.0111606	0.00680334	0.00577723	0.00560312	0.0024922	0.00547923	0.00169194	0.00547416	0.00688739	0.0118108	0.00246394	0.00259814	0.00370031	0.00659688	0.004614	0.00473203	0.00727808	0.00287483	0.00623614	0.00550855	0.0039537
k__Bacteria;p__Proteobacteria;c__Alphaproteobacteria;o__Rhodospirillales	0.00033941	0.000489073	0.000356326	0.000326298	0.0001695	0.000978959	0.00147561	0.00128977	0.000333679	8.80858e-05	0.000210079	0.000130114	0.00197366	0	0.00110945	0.000978056	0.000699025	0.000850509	0.0018604	0.000147813	0.000631229	1.54636e-05	0.00141931	5.07466e-05	2.49738e-05	5.78394e-05	0.000189838	0.00154367	0.00167639	0.000565061	0	0.00108153	3.54342e-05	0.00104628	0.00128805	0.00159611	0.00166035	6.23589e-05	8.259e-05	0.00283433	0.00356006	0.00156781	0.00105862	9.54589e-05	0.00149728	0.00086245	6.55287e-05	0.000995315	1.1873e-05
k__Bacteria;p__Proteobacteria;c__Alphaproteobacteria;o__Rickettsiales	0.00284256	0.00173271	0.00108773	0.00106476	0.00157393	0.00065677	0.00061111	0.000581971	0.00123585	0.00172396	0.00279281	0.00315823	6.33259e-05	0.00116194	0.00150885	0.00158417	0.000124021	0.000792255	0.000719718	0.00171463	0.000376309	0.00253603	0.0023265	0.000291793	0.00201039	0.0014749	0.00104411	0.00013082	0	0.0027914	0.00171399	0.000130305	0.00158273	0.000949916	0.00068769	0.000860403	0.00298864	0	0.0125262	0.00288157	0.00124063	0.000168842	0.00119844	0.00105005	5.20793e-05	0.00200133	0.00114675	0.000429015	0.000558029
k__Bacteria;p__Proteobacteria;c__Alphaproteobacteria;o__Sphingomonadales	0.00929134	0.00899894	0.00731405	0.00798571	0.00840234	0.0131726	0.0152778	0.0151942	0.00849029	0.00849399	0.0162626	0.00393892	0.00658589	0.00395312	0.00772175	0.00961525	0.015108	0.0112547	0.00752309	0.0123128	0.0069071	0.0178605	0.0100376	0.0103396	0.0140727	0.013144	0.0116751	0.00826781	0.0120103	0.0149741	0.0131965	0.00884771	0.0135004	0.00733776	0.0166683	0.00891577	0.0118193	0.0149661	0.00540965	0.0100501	0.00652678	0.00700692	0.00608209	0.00882313	0.0120954	0.00688854	0.0110853	0.0109828	0.0102939
k__Bacteria;p__Proteobacteria;c__Betaproteobacteria;o__A21b	0	0	0	0	0	8.67432e-05	2.98103e-05	3.14579e-05	0	0	0	0	0	0	0	0.000123979	0	0	0	0	0	0	0	0	0	0	0	0	0	0	0	0	0	0	0	0	0	0	0	0	0	0	0	0	0	0	0	0	0
k__Bacteria;p__Proteobacteria;c__Betaproteobacteria;o__Burkholderiales	0.0139724	0.0194791	0.0207794	0.016624	0.0249891	0.0263451	0.0362344	0.0369631	0.0191804	0.0284517	0.0316848	0.0151169	0.0254464	0.0169113	0.0492483	0.044839	0.0349061	0.0360476	0.0264123	0.0263846	0.0295949	0.0235201	0.0258256	0.0191315	0.022851	0.0233816	0.0251807	0.214584	0.156352	0.0639988	0.0932987	0.0437434	0.0519347	0.0589636	0.0854919	0.0744435	0.0616053	0.0515209	0.0482876	0.052506	0.0539296	0.0445259	0.0553281	0.0427519	0.0684842	0.0488832	0.0535478	0.0386457	0.0476937
k__Bacteria;p__Proteobacteria;c__Betaproteobacteria;o__Ellin6067	0	0	0	0.000772811	0	0.00432477	0.00104336	0.00224924	0.00074151	0.00283133	0	0	0.00061215	0.000189447	0.00042159	0.000922954	0.00101471	0	0.00114068	0.000133032	0.00239139	0	0.00257525	0.000964186	0	0.000506095	0.000338997	0.000902657	0.00149267	0.00236196	0.00117462	0.000703647	0.00150005	0.00114265	0	0.000137166	0	0.00143425	5.506e-05	0.000271624	0.000625708	0	0.000848896	0	1.30198e-05	0.0019571	2.18429e-05	0.000205927	0.00134164
k__Bacteria;p__Proteobacteria;c__Betaproteobacteria;o__Gallionellales	0	0	0	0	0	8.67432e-05	0	7.86448e-05	0	0	0	0	0	0	3.32834e-05	0.000110203	0	0	1.35796e-05	0	0	0	0	0	0	0	0	0	0	0	0	0	0	0	0	0	0	0	0	0	0	0	0	0	0	0	0	0	0
k__Bacteria;p__Proteobacteria;c__Betaproteobacteria;o__Hydrogenophilales	0	0	0	0	0	0.00019827	0.000119241	4.71869e-05	0	0	0	0	0	0	0	0	0	0	0	0	0	0	0	0	0	0	0	0	0	0	0	0	0	0	0	0	0	0	0	0	0	0	0	0	0	6.63423e-05	0	0	0
k__Bacteria;p__Proteobacteria;c__Betaproteobacteria;o__IS-44	0	0	0	0	0	0.000966567	0.000655826	0.000204476	0	0	0	5.91429e-05	0	0	4.43779e-05	0.000137754	2.25492e-05	0	0	0	0	0	5.85283e-05	0	0	0	0	0	0	0	0	0	0	0	0	0	0	0	0	0	0	0	0	0	0	0	0	0	0
k__Bacteria;p__Proteobacteria;c__Betaproteobacteria;o__Methylophilales	0.00380422	0.00296238	0.00324444	0.000944547	0.00862027	0.00224293	0.00245935	0.00316152	0.00703198	0.0149368	0.00648773	0.00228292	0.0075991	0.00996489	0.0042048	0.00756271	0.0102148	0.01588	0.0157387	0.011825	0.00850945	0.0162368	0.00850124	0.00905827	0.0125618	0.0182339	0.0169227	0.00113813	0.00544252	0.00804647	0.00908535	0.00530342	0.00419305	0.0137256	0.0186986	0.0133051	0.0149801	0.00982776	0.0101173	0.00925882	0.00842548	0.0111918	0.0125237	0.0133779	0.0140093	0.0124613	0.00824569	0.0124586	0.00890472
k__Bacteria;p__Proteobacteria;c__Betaproteobacteria;o__MND1	0	0	0	0	0	0.000842648	0.000372628	0.000377495	0	0	0	0	0	0	6.65668e-05	0.000247958	0	0	0	0	0	0	0	0	0.000312172	0	0	0	0	2.26024e-05	0	1.30305e-05	0	0	0	0	0	0	0	0	0	0	0	0	0	0	0	0	0
k__Bacteria;p__Proteobacteria;c__Betaproteobacteria;o__Neisseriales	0	0.00169079	0	6.86943e-05	2.42142e-05	0.000446108	0.000432249	0.000330308	0.00161896	0.000704686	0.000123576	0.556038	0.368103	0.405542	0.000133134	0.000592344	0.000575004	0.00323892	0.00306898	0.00147813	0	0.00125255	0.00225334	0.00263882	0.00178563	0.00105557	0.000718673	2.6164e-05	0.000332981	0.00195511	0.00234925	0.149134	0.144772	0.000908615	0.00320922	0.00147141	0.00147587	1.24718e-05	0.00079837	0.000708583	0.000960138	0.00108541	0.00093878	0.00283649	0.00338515	0.00103936	0.00182388	0.00157878	0.00229148
k__Bacteria;p__Proteobacteria;c__Betaproteobacteria;o__Nitrosomonadales	0	0	0	0	0.00147707	8.67432e-05	1.49051e-05	6.29158e-05	2.4717e-05	0.000843107	0	0	0	0	7.76613e-05	0.00188723	0	0	0.0013308	0.0013451	0	0	0	3.806e-05	1.24869e-05	0	0.000433916	0.000117738	5.74106e-05	0	0.000431494	0.000104244	0.000826798	0.000826014	0.00188842	0	0.00142667	6.23589e-05	0	1.18097e-05	0	0.000301503	8.98832e-05	0.000777308	1.30198e-05	0.000442282	0.000600679	0.000549139	0.00212526
k__Bacteria;p__Proteobacteria;c__Betaproteobacteria;o__Procabacteriales	0	0	0	0	0	0	0	0	2.4717e-05	0	0	0	0	0	0.000588007	0	1.12746e-05	0	0	0	0	0	4.38962e-05	0	0	0	0	0	0	0	0	0	0	0	0	0	0	0	0	0	0	0	0	0	0	0	0	0	0
k__Bacteria;p__Proteobacteria;c__Betaproteobacteria;o__Rhodocyclales	0	0.00138338	0	5.15207e-05	7.26427e-05	0.00272621	0.00132656	0.0017931	9.8868e-05	1.25837e-05	0.00102568	0.000686058	0.00101321	0.000467302	0.0178732	0.101415	0.00328091	0.00100197	0.000339489	0.00112338	0	0.000355663	0.00143394	0.000913439	0.000437041	0.00167734	0.000962751	0.00149135	0.00120562	0.00230545	0.000779087	0.00155063	0.00016536	0.00122525	0.000654943	0.00145894	0.00185714	0.000149661	0.000839665	0.000200765	0.00089541	0.000446224	0.000689104	0.000872767	0.000885347	0.00120522	0.00148532	0.000789388	0.000676759
k__Bacteria;p__Proteobacteria;c__Betaproteobacteria;o__SBla14	0	0	0	0	0	3.71756e-05	5.96205e-05	0.000141561	0	0	0	0	0	0	1.10945e-05	0.000647445	0	0	0	0	0	0	0	0	0	0	0	9.15739e-05	0	0	0	0	0	0	0	0	3.68967e-05	1.24718e-05	0	0	0	0	0	0.000163644	0	0	0	0	0
k__Bacteria;p__Proteobacteria;c__Betaproteobacteria;o__SC-I-84	2.82841e-05	0	0	0	0	0.000446108	0.000119241	0.000173019	0	0	0	2.36572e-05	5.27716e-05	0.000328374	0.000266267	0.000688772	3.38238e-05	0	2.71592e-05	0	0.00111679	0	0	0	0	0	0	0.000104656	9.18569e-05	2.26024e-05	0	0	0	0	0	0	0	0	0	0	0	0	0	0	0	0	0	0	0
k__Bacteria;p__Proteobacteria;c__Betaproteobacteria;o__Thiobacterales	0	0	0	0	0	1.23919e-05	0	0.000110103	0	0	0	0	0	0	0	0.000358161	1.12746e-05	0	0	0	0	0	0	0	0	0	0	0	0	0	0	0	0	0	0	0	0	0	0	0	0	0	0	0	0	0	0	0	0
k__Bacteria;p__Proteobacteria;c__Betaproteobacteria;o__Tremblayales	0	0	0	0	0	0	0	0	0	0	0	0	0	0	0	0	0	0	0	0	0	0	0	0	0.000524449	0	0	0	0	0	0	0	0	0	0	0	0	0	0	0	0	0	0	0	0	0	0	0	0
k__Bacteria;p__Proteobacteria;c__Deltaproteobacteria;o__[Entotheonellales]	0	0	0	0	0	0.000334581	7.45256e-05	0.000346037	0	0	0	0.000106457	0	0	4.43779e-05	0.00048214	1.12746e-05	0	0	0	0	0	0	0	0	0	0.00113903	3.9246e-05	0	3.39037e-05	0	0	0	0	0	0	0	0	0	0	0	0	0	0	0	0	0	0	0
k__Bacteria;p__Proteobacteria;c__Deltaproteobacteria;o__Bdellovibrionales	0.000311126	0.00192834	0.000131278	0.000103041	0	0.00179682	0.00122222	0.00106957	0.000210094	0.00299492	0.000692024	0.000153772	1.05543e-05	0.000820935	0.00163089	0.00187346	0.00100344	0.00208549	1.35796e-05	7.39066e-05	0.00173588	0.00134533	0.000834028	0.0025627	0	0.00185086	0.00215602	0.000510197	0.00157305	0.000113012	0	0.00336187	0.00200794	0.00132162	0.00182293	0.00094769	3.68967e-05	0	0.000894725	0.000661344	0.00101408	0.000373863	0	0.00182736	5.20793e-05	0.00114993	0.00216245	0.000909512	0.0011873
k__Bacteria;p__Proteobacteria;c__Deltaproteobacteria;o__BPC076	0	0	0	0	0	0.000161094	7.45256e-05	4.71869e-05	0	0	0	0	0	0	0	0.00112959	0	0	0	0	0	0	0	0	0	0	0	0.000156984	0	0	0	0.000938196	0	0	0	0	0	0	0	0	0	0	0	0	0	0	0.000819108	0	0
k__Bacteria;p__Proteobacteria;c__Deltaproteobacteria;o__Desulfarculales	0.00435576	0.00420603	0.00378831	0.00419035	0.00888663	0.00368039	0.00424796	0.00132123	0.0072668	0.0153018	0.00710561	0.000946286	0.00785241	0.00731264	0.00329506	0.00191479	0.0115677	0.00697883	0.0160782	0.0150769	0.0125882	0.011474	0.0118227	0.00737095	0.0150842	0.0181327	0.013248	0.000824165	0.00502916	0.015121	0.0112308	0.013669	0.00908296	0.00992593	0.0133063	0.0201509	0.0110075	0.01105	0.0125537	0.0103571	0.0122121	0.0194288	0.0189753	0.0210419	0.00915293	0.0123065	0.0163712	0.00813413	0.0181775
k__Bacteria;p__Proteobacteria;c__Deltaproteobacteria;o__Desulfobacterales	0	1.39735e-05	0	0	0	0.000297405	0.000119241	0.000487598	0	0	0	8.28001e-05	4.22172e-05	0	0.000432684	0.00194234	2.25492e-05	0	0	0	0	0	0	0	0	0	1.35599e-05	0.000104656	0.000114821	0.000734579	0	0	0	0	0	0	0	0	0.000784605	0.000366101	0	0	0	0	0.0011197	0	0	0	0
k__Bacteria;p__Proteobacteria;c__Deltaproteobacteria;o__Desulfovibrionales	0.0132087	0.0129395	0.0114774	0.0186162	0.02419	0.0099135	0.011462	0.00341318	0.0153369	0.0466729	0.0322039	0.0143126	0.019821	0.0193235	0.0182615	0.0384335	0.0218502	0.0355466	0.0415671	0.0480836	0.046893	0.0363395	0.0459301	0.0345711	0.0320663	0.0481513	0.065562	0.00253791	0.0150875	0.0427299	0.0371445	0.0297356	0.0335562	0.0455409	0.0325834	0.0409876	0.029419	0.0449982	0.0392578	0.0234777	0.0392794	0.0558624	0.0542295	0.0675849	0.0264432	0.0350619	0.0397322	0.0325708	0.0257762
k__Bacteria;p__Proteobacteria;c__Deltaproteobacteria;o__Desulfuromonadales	0	0	0	0	0	0.00171008	0.0005813	0.000534785	0	0	0	8.28001e-05	0	0	0.000133134	0.00298927	1.12746e-05	1.16508e-05	0	0	0	0	0	0	0	0	0.000813592	0.000156984	0.000252606	0.000101711	0.000671213	0	5.9057e-05	0	0	0	0	0	0	0	0.000625708	0	0	0	0.000768169	0	0	0	0
k__Bacteria;p__Proteobacteria;c__Deltaproteobacteria;o__FAC87	0	0	0	0	0	0	0	0	0	0	0	0	0	0	0	0	0	0	0	0	0	0	0	0	0	0	0	0	0	0	0	0	0	0	0	0	0	0	0	0	0	0	0	0	0	0	0	0	0
k__Bacteria;p__Proteobacteria;c__Deltaproteobacteria;o__GW-28	0	0	0	0	0	0	0	0	0	0	0	0	0	0	0	0	0	0	0	0	0	0	0	0	0	0	0	0	0	0	0	0	0	0	0	0	0	0	0	0	0	0	0	0	0	0	0	0	0
k__Bacteria;p__Proteobacteria;c__Deltaproteobacteria;o__MBNT15	0	0	0	0	0	1.23919e-05	7.45256e-05	6.29158e-05	0	0	0	0	0	0	4.43779e-05	0.000316835	0	0	0	0	0	0	0	0	0	0	0	0	0	0	0	0	0	0	0	0	0	0	0	0	0	0	0	0	0	0	0	0	0
k__Bacteria;p__Proteobacteria;c__Deltaproteobacteria;o__MIZ46	0	0	0	0	0	0.000148703	4.47154e-05	3.14579e-05	0.000840378	0.000490764	0	0.000295715	0	0	0.000576912	8.26526e-05	0.00219855	8.15556e-05	0.00063824	0.00107904	0.000655507	0	0	0	0.00136107	0.000462715	0	0.000287804	0.00125155	0	0	0	0.00101578	0	0.000676775	0.000536193	0.000664141	0.000461456	0	0	0	0.000132661	0.00113852	0.00040911	1.30198e-05	0.000851393	0.000819108	0	1.1873e-05
k__Bacteria;p__Proteobacteria;c__Deltaproteobacteria;o__Myxococcales	1.41421e-05	0	0.00165035	0	0.000677999	0.0123299	0.00974795	0.0147695	0	0.000843107	0.00147055	0.000118286	0.00179423	0.00174291	0.0030066	0.0048214	0.00464513	0.00132819	0.00143944	0	0.00132315	0	0.00174122	0	0.00157335	0.00143153	0.000325437	0.00363679	0.00334129	0.00157087	0.00251705	0.00117275	0.00271662	0.00100498	0.00167011	0.000972629	0.000762533	0.000860553	0.00207852	0.00399169	0.000830681	0.00102511	0.00108858	0.00152734	0.000963466	0.00401371	5.46072e-05	0.000411855	0.00262392
k__Bacteria;p__Proteobacteria;c__Deltaproteobacteria;o__NB1-j	0	0	0	0	0	0.000285013	0.000104336	0.000283121	0	0	0	0.000875315	0.00149871	0	3.32834e-05	0.000247958	0.000202943	0	0	0	0	0	0	0	0	0.000130139	0	0	0.000482249	0	0	1.30305e-05	0	0	0	0	0	0	0	0	0	0	0	0	3.90594e-05	0.00114993	0	1.71606e-05	0.00106857
k__Bacteria;p__Proteobacteria;c__Deltaproteobacteria;o__Spirobacillales	0	0	0	0	0	3.71756e-05	7.45256e-05	0.000346037	0	0	0	0	0	0.000252595	3.32834e-05	0.000110203	0.000101471	0	1.35796e-05	0	0	0	0	0	0	0	0	0.000418624	0.000310017	4.52049e-05	0	0	0	0	0	0.000910281	0	0	0	0	0	0	0	0	0	0	0	0	0.0165153
k__Bacteria;p__Proteobacteria;c__Deltaproteobacteria;o__Sva0853	0	0	0	0	0	0	0	1.5729e-05	0	0	0	0	0	0	0	0	0	0	0	0	0	0	0	0	0	0	0	0	0	0	0	0	0	0	0	0	0	0	0	0	0	0	0	0	0	0	0	0	0
k__Bacteria;p__Proteobacteria;c__Deltaproteobacteria;o__Syntrophobacterales	0	0	0	0	0	0.00205705	0.000298103	0.000723532	1.23585e-05	0	0	1.18286e-05	0	0	6.65668e-05	0.0016255	0.000236766	0	0	0	0	0	0	0	0	0	1.35599e-05	0	0	3.39037e-05	0.000131845	0	0	0	0	0	0	0	0	0	0	0	0	0	0	0	0	0	0
k__Bacteria;p__Proteobacteria;c__Epsilonproteobacteria;o__Campylobacterales	1.41421e-05	0.000726622	0	0	0	0.000185878	0	1.5729e-05	0	0	0.000926818	0	0	0.000770416	0	0.000165305	0.000653926	0.000535937	0.000122216	0	0	0.00055669	0	0.0019918	0	0	0.000433916	0	0.000310017	9.04098e-05	0.000898946	0.000833952	0.000661438	0.00159696	0.0015937	0	0.000737935	0.000848081	0	0	0.000420735	0.000144721	0.00036952	0.00118642	0.00436164	0.00445599	0.000698972	0.00329484	0
k__Bacteria;p__Proteobacteria;c__Gammaproteobacteria;o__[Marinicellales]	0	0	0	0	0	2.47838e-05	0	0.000110103	0	0	0	0	0	0	0	5.51017e-05	0	0	0	0	0	0	0	0	0	0	0	0	0	0	0	0	0	0	0	0	0	0	0	0	0	0	0	0	0	0	0	0	0
k__Bacteria;p__Proteobacteria;c__Gammaproteobacteria;o__Aeromonadales	0	0	1.8754e-05	0	0.0011865	0	0	0.000110103	0	0.00153521	0.00187835	0.00120652	0.000348292	0.000429412	0.000388306	0.00329233	0.000507357	0	0.000516024	0.00125641	0.000934704	0	0	0.00034254	0	0.00187978	0.000216958	0.000117738	0.000528177	4.52049e-05	0.00044348	0.000625464	0.00131106	0.00231284	0	0.00229441	2.45978e-05	0.00184582	0.000591895	0.00142898	0.000830681	0.00120601	0.00111855	0.000122733	0.000833268	0.000685537	5.46072e-05	0.000102964	0.00103295
k__Bacteria;p__Proteobacteria;c__Gammaproteobacteria;o__Alteromonadales	0	0.000964172	0	0	0	0.000607202	0.000626015	0.000440411	0	0	0	3.54857e-05	0	0.000985122	0.00094303	0.000991831	0.000710299	0	0	0	0	0	0	0	1.24869e-05	0	0	7.84919e-05	0	3.39037e-05	0	2.6061e-05	3.54342e-05	0	0	0	0	0	2.753e-05	0	0	0	0	0	1.30198e-05	5.52853e-05	3.27643e-05	0	0
k__Bacteria;p__Proteobacteria;c__Gammaproteobacteria;o__Cardiobacteriales	0	0	0	0	0	0	0	0	0	0	0	0	0	0	0	0	0	0	0	0	0	0	0	0	0	0	0	0	0	0	0	0	0	0	0	0	0	0	0	0	0	0	0	0	0	0	0	0	0
k__Bacteria;p__Proteobacteria;c__Gammaproteobacteria;o__Chromatiales	0	0	0	0	0	0.000272621	5.96205e-05	0.000424682	0	0	0	0	0	0	0	4.13263e-05	4.50984e-05	1.16508e-05	0.000149375	0	0	0	0	0	0	0	0	7.84919e-05	0.00059707	0	0	0.000820922	0	0	0	0	0	0	0	0	0	0	0	0	2.60396e-05	0	0	0	0
k__Bacteria;p__Proteobacteria;c__Gammaproteobacteria;o__Enterobacteriales	0.779483	0.721243	0.775834	0.668516	0.5493	0.277739	0.447497	0.259166	0.52426	0.362095	0.500519	0.146047	0.218137	0.170186	0.173018	0.206893	0.24741	0.289965	0.20406	0.191994	0.260078	0.224872	0.279956	0.389671	0.329691	0.223998	0.213771	0.282976	0.239138	0.183091	0.228908	0.324095	0.279446	0.217586	0.190283	0.175435	0.180339	0.222434	0.237033	0.359027	0.319953	0.19828	0.166074	0.132674	0.16569	0.137494	0.208447	0.299779	0.34098
k__Bacteria;p__Proteobacteria;c__Gammaproteobacteria;o__HOC36	0	0	0	0	0	0	0	0	0	0	0	0	0	0	0	0	0	0	0	0	0	0	0	0	0	0	1.35599e-05	0	0	0.000271229	0	0	0	0	0	0	0	0	0	0	0	0	0	0	0	0	0	0	0
k__Bacteria;p__Proteobacteria;c__Gammaproteobacteria;o__HTCC2188	0	0	0	0	0	0.000185878	8.94308e-05	0.000393224	0	0	0	0	0	0	0	2.75509e-05	7.89221e-05	0	0	0	0	0	0	0	0	0	1.35599e-05	0	0	2.26024e-05	0.00038355	0	0	0	0	0	0	0	0	0	0	0	0	0.000872767	1.30198e-05	0	0	0	0
k__Bacteria;p__Proteobacteria;c__Gammaproteobacteria;o__Legionellales	0	0	0	0	0	0.00114005	0	0.00015729	0	0.00182463	0.00224908	0	0.000485498	0.000303115	0	4.13263e-05	0.00056373	0.000407778	0.000244432	0.00422745	0.000449144	0.00264428	0.00172659	0.0016112	0.000799161	0.0021256	0.000406796	3.9246e-05	0.000539659	0.00123183	0.00056334	0.000377885	0.000307096	0.000454308	0.00185567	0.00167093	0.000959315	0.00109752	0.00128015	0.0015825	0.00056098	0.000217082	0.00137821	0.00124097	0.000637971	0.000829279	0.00175835	0.00139001	0
k__Bacteria;p__Proteobacteria;c__Gammaproteobacteria;o__Methylococcales	0	0	0	0	0	0.000334581	0.000327913	0.000928009	0	0.000843107	0	9.46286e-05	0.000485498	2.52595e-05	0.00032174	0.000716323	0.00116128	3.49524e-05	8.14775e-05	0.000428658	0	0	0	0	0	0	0.000610194	1.3082e-05	9.18569e-05	0.000994508	0	0.000104244	0	0	0	0	0	0	0.000426715	0	0	0.000603005	0.000459403	0.000109096	0	0	1.09214e-05	0	0
k__Bacteria;p__Proteobacteria;c__Gammaproteobacteria;o__Oceanospirillales	0	0	0	0	0	1.23919e-05	0	0	0	0	0	0	0	0	0.000177512	8.26526e-05	0	0	0	0	0	0	0	0	0	0	0	0	0	0	0	0	0	0	0	0	0	0	0	0	0	0	0	0	0	0	0	0	0
k__Bacteria;p__Proteobacteria;c__Gammaproteobacteria;o__Pasteurellales	7.07104e-05	0	0	0	0	0	0	0	0	0	0	0	0	0	0	0	0	0	0	0	0	0	0	0	0	0	0	0	0	0	0	0	0	0	0	0	0	0	0	0	0	0	0	0	0	0	0	0	0
k__Bacteria;p__Proteobacteria;c__Gammaproteobacteria;o__Pseudomonadales	0.0133218	0.0136381	0.00656389	0.0109567	0.0178943	0.0185878	0.0194214	0.0103654	0.0179693	0.0257336	0.0172759	0.00810258	0.0128552	0.0149789	0.00765518	0.0124668	0.0226168	0.0217753	0.0200978	0.0364359	0.0226028	0.0279737	0.0311517	0.0181546	0.0313546	0.0350362	0.0456968	0.00744365	0.0114247	0.0269195	0.0189618	0.0126526	0.0234811	0.0387814	0.0334785	0.0257622	0.0230482	0.0190319	0.0242126	0.0212693	0.0248449	0.0192118	0.0230101	0.0276013	0.0211963	0.0228218	0.0231425	0.0179157	0.0181656
k__Bacteria;p__Proteobacteria;c__Gammaproteobacteria;o__Thiotrichales	0	0	0	0	0	0.00169769	7.45256e-05	0.000330308	0	0	0	0	4.22172e-05	0	0.000133134	0.000716323	0.000236766	1.16508e-05	0	0	0	0	0	0	0	0	0	0	0	0.000124313	0.000191775	0	0.000448833	0	0	0	0	0	1.3765e-05	0	0	0.000373863	0	0	1.30198e-05	0	0	0	0
k__Bacteria;p__Proteobacteria;c__Gammaproteobacteria;o__Vibrionales	0	4.19205e-05	0	0	0	0	0	0	0	0	0	0	0	0	0	0	0	0	0	0	0	0	0	0	0	0	0	0	0	0	0	0	0	0	0	0	0	0	5.506e-05	0	0	0	0	0	0	0	1.09214e-05	0	0
k__Bacteria;p__Proteobacteria;c__Gammaproteobacteria;o__Xanthomonadales	0.000551541	5.5894e-05	0	8.58679e-05	0.000411642	0.00759622	0.00524661	0.0133382	0	0	1.23576e-05	0	6.33259e-05	0.000290485	0.000366117	0.00147397	0.00618975	0.000687397	0.00172461	0.00298582	0	0.000649471	0.000643811	1.26867e-05	0	0.00180748	2.71197e-05	0.00184456	0.00258347	0.000226024	0.00224137	0.000273641	0.00148824	1.37669e-05	0.0011789	0.00261862	0.000491957	6.23589e-05	0.000316595	0	3.23642e-05	0.000699486	0.000509338	0.00137734	0.000794209	0.00186864	0.00187849	0.00164742	0.00149599
k__Bacteria;p__Proteobacteria;c__TA18;o__CV90	0	0	0	0	0	1.23919e-05	0	0	0	0	0	0	0	0	0	0	9.01967e-05	0	0	0	0	0	0	0	0	0	0	0	0	0	0	0	0	0	0	0	0	0	0	0	0	0	0.000858883	0	0	0	0	0	0
k__Bacteria;p__Proteobacteria;c__TA18;o__PHOS-HD29	0	0	0	0	0	6.19594e-05	8.94308e-05	0.000267392	0	0	0	0	0	0	1.10945e-05	1.37754e-05	0.000225492	0	0	0	0	0	0	0	0	0	0	0.00026164	0.000344463	0	0	0	0	0	0	0	0	0	0	0	0	0	9.98702e-06	0	0	1.10571e-05	3.27643e-05	0.00027457	0
k__Bacteria;p__Spirochaetes;c__[Brevinematae];o__[Brevinematales]	0	0	0	0	0	1.23919e-05	0	0	0	0	0	0	0	0	0	0	0	0	0	0	0	0	0	0	0	0	0	0	0	0	0	0	0	0	0	0	0	0	0	0	0	0	0	0	0	0	0	0	0
k__Bacteria;p__Spirochaetes;c__[Leptospirae];o__[Leptospirales]	0	0	0	0	0	0	0.000283197	3.14579e-05	0	0	0	0	0	0	0	0.000661221	0.000326963	0	0	0	0	0	0	0	0	0	0	5.23279e-05	0	1.13012e-05	0	0	0	0	0	0	0	0	6.8825e-05	0	0	0	0	0	0.000390594	0	0	0	0
k__Bacteria;p__Spirochaetes;c__Spirochaetes;o__[Borreliales]	0	0	0	0	0	0	0	1.5729e-05	0	0	0	0	0	0	0	0	0	0.000361175	0.000190114	0.000399095	0	0	0	0	0	0	0	0	0	0	0	0	0	0	0	0	0	0	0	0	0	0	0	0	0	0	0	0	0
k__Bacteria;p__Spirochaetes;c__Spirochaetes;o__M2PT2-76	0	0	0	0	0	4.95675e-05	0	0.000251663	0	0	0	0	0	0	0.000255173	0	0	0	0	0	0	0	0	0	0	0	0	0	0	0	0	0	0	0	0	0	0	0	0	0	0	0	0	0	0	0	0	0	0
k__Bacteria;p__Spirochaetes;c__Spirochaetes;o__Spirochaetales	0	0.00296238	0	0	0.000435856	0.000111527	0.000462059	0.000220205	0	0.000666935	0.00632708	0.00110006	0.000844345	0.000606229	0.000388306	0.00220407	0.0012853	0.00567394	0.00286529	0.00218763	0.00203935	0.00157729	0.00548703	0.000494779	0.00191049	0.00214006	0.00318657	0.000170066	0	0.00135615	0.000707171	0.000416976	0	0.000963683	0	6.2348e-05	0.0011315	9.97743e-05	0.00341372	0	0.000755165	0.0020261	0.00286627	0.00141825	0.00234357	0.00067448	0.00184572	0.000257409	0
k__Bacteria;p__Synergistetes;c__Synergistia;o__Synergistales	0.00311126	0.00561735	0.0016316	0.0104587	0.00946777	0.00123919	0.00301084	0.00224924	0.0131865	0.0104067	0.00823015	0.00489703	0.00458057	0.00339741	0.00574694	0.00184591	0.00731721	0.0114527	0.00871809	0.00685853	0.0167518	0.016778	0.015671	0.0158456	0.00689276	0.0166288	0.00996651	0.00141285	0.00647591	0.00871324	0.00770697	0.00600706	0.00681518	0.0122801	0.00996605	0.0127813	0.021068	0.00775745	0.0127189	0.0115381	0.0112843	0.0128802	0.013862	0.0133233	0.00762961	0.0115657	0.017802	0.00823709	0.00866726
k__Bacteria;p__Tenericutes;c__Mollicutes;o__Entomoplasmatales	0	0	0	0	0	0	0	0	0	0	0	0.0491951	0.00169924	0.0239587	0	0	0	0	0	0	0.000971121	0.00306179	0	0	0	0	0	0	0	0	0	5.2122e-05	0	0	0	0	0	0	0	0	1.07881e-05	0	0	0	0	0	0	0	0
k__Bacteria;p__Tenericutes;c__Mollicutes;o__Mycoplasmatales	0.000155563	0	0	0	0	0	0	0	0	0	0	0	0	0	0	0	0.000901967	0	0	0	0	0	0	0	0	0	0	0	0	0	0	0	1.18114e-05	0	0	0	0	0	0	0	0	0	0	0	0	0	0	0	0
k__Bacteria;p__Tenericutes;c__Mollicutes;o__RsaHF231	0	0	0	0	0	0	0	0	0	0	0	0	0	0	0	0	0	0	0	0.000842535	0	0	0	0	0	0	0	0	0.000103339	0	0	0	0	0	0	0	3.68967e-05	0.000436512	0	0	0	3.61803e-05	0	0	0.000247377	0.000574967	6.55287e-05	0	0
k__Bacteria;p__TM7;c__TM7-3;o__CW040	1.41421e-05	0	0	0.00159714	0.00285728	0.00128876	0.00169918	0.000660616	0.00207623	0.00235315	0	0.00141943	0.00113987	0.00162924	0.000266267	0.000702547	0.00158972	0.00448556	0.00507876	0.00458221	0.00355673	0.00289169	0.000585283	0.00157314	0.00129864	0	0.000284757	9.15739e-05	0.00115969	0.00240716	0.00445877	0.00134214	0.00244496	0.00231284	0.00803397	0.00231935	0.00498106	0.00179594	0.0046801	0.00220842	0.00249204	0.00461902	0.00630181	0.0030956	0.00450486	0.000530739	0.00266483	0.00262557	0.0017572
k__Bacteria;p__TM7;c__TM7-3;o__EW055	0	0	0	0	0	0	0	0	0	0	0	0	0	0	0	1.37754e-05	0	0	0	0	0	0	0	0	0	0	0	5.23279e-05	0	0	0	0	0	0	0	0	0	0	0	0	0	0	0	0	0	0	0	0	0
k__Bacteria;p__Verrucomicrobia;c__[Methylacidiphilae];o__Methylacidiphilales	0	0	0	0	0	9.9135e-05	0.000268292	0.000220205	0	0	0	0	0	0	5.54723e-05	0	6.76476e-05	0.00102527	4.07387e-05	0	0	0.000742253	0	0	0	0	0	0.000510197	0.000528177	0	0.000527382	0	0	0	0	0.00125943	0	0.00091044	1.3765e-05	0.000377911	0	0	9.98702e-06	1.3637e-05	0.000247377	0	7.64501e-05	1.71606e-05	0
k__Bacteria;p__Verrucomicrobia;c__[Methylacidiphilae];o__S-BQ2-57	0	0	0	0	0	0.000644378	0.000163956	0.000471869	0	0	0	0.000201086	0	0.000113668	0.000499251	0.00170815	0.000157844	0	0	0	0	0	0	0	0	0	0.000108479	3.9246e-05	0	4.52049e-05	0	0	0.000484267	0	0	0	0	0	1.3765e-05	0	0	0	0	0	3.90594e-05	0	0	0	0
k__Bacteria;p__Verrucomicrobia;c__[Pedosphaerae];o__[Pedosphaerales]	8.48524e-05	0	0	1.71736e-05	0.000847499	0.00909564	0.00186314	0.00611856	0.000135943	0	0.00112454	0.000958115	0.000242749	0.000303115	0.00480391	0.0140785	0.00315689	0.000908763	0.0025937	0.00168507	0.000461283	0.00207212	0	0.000507466	0	0.000592854	0.00141023	0.00177915	0.00277867	0.00722148	0.000167803	0.00201973	0.000543324	0.000949916	0.0026416	0.00104745	0.000381266	0.00205784	0.0019684	0.00113373	0	0.000687426	0.000729052	0.000777308	0.00184881	0.00163644	0.00148532	0.000926673	0.00112793
k__Bacteria;p__Verrucomicrobia;c__[Spartobacteria];o__[Chthoniobacterales]	0	0	0	0	0	0.00171008	0.000730351	0.000723532	1.23585e-05	0	0	0.000402172	0	0.000770416	0.000787707	0.00327855	0.000259316	0	0.000882672	0	0	0	0.00229724	0.00110374	0	7.22993e-05	0	0.000902657	0.00169935	0.00215853	0.00177392	0.00282762	3.54342e-05	1.37669e-05	0.000174652	1.24696e-05	0.000860924	2.49436e-05	0.00132144	0	0	0	1.9974e-05	0.000695486	0.000169258	0.000398054	9.8293e-05	0.00027457	0
k__Bacteria;p__Verrucomicrobia;c__Opitutae;o__[Cerasicoccales]	0	0	0	0	0	3.71756e-05	4.47154e-05	0.000188748	0	0	0	0	0.000401064	0	0	1.37754e-05	0	0	1.35796e-05	0.000369533	0	0.00103606	0	0	0.000424554	0.000867591	0.000800033	0	0	0.000745881	0	0	0	0	0.000884173	0	2.45978e-05	0.000523815	0.000261535	0	0	0.00514967	0.00150804	0.00578208	0.0011848	0.0023441	0.000873715	0.00909512	0
k__Bacteria;p__Verrucomicrobia;c__Opitutae;o__Opitutales	2.82841e-05	0	0	0.00118498	0.000992784	0.00138789	0.000491869	0.00218633	0	0.00176172	0.00287932	0.00105274	0.00153038	0.00272803	0.000987408	0.00713567	0.000484807	0.00173597	0.00161597	0.00248326	0.00137171	0.00106699	0.00318979	0.000596273	0.00112382	0.0014749	0.000311877	0.00189689	0.00142378	0.000621567	0.0013664	0	0.00178352	0.000509375	0.00390783	0	0	0.00140931	0.0011425	0.000944778	0.000463887	0.00121807	0.00195746	0.00192281	0.00145822	0.00137107	0.000731737	3.43212e-05	0.00224399
k__Bacteria;p__Verrucomicrobia;c__Verruco-5;o__LD1-PB3	0	0	0	0	0	2.47838e-05	0	0.000173019	0	0	0	0	0	0	2.21889e-05	1.37754e-05	0	0	0	0	0	0	0	0	0	0	0	0	0	0	0	0	0	0	0	0	0	0	0	0	0	0	0	0	0	0	0	0	0
k__Bacteria;p__Verrucomicrobia;c__Verruco-5;o__WCHB1-41	0	0	0	0	0	1.23919e-05	0	0	0	0	0	0	0	0	0	1.37754e-05	0	0	0	0	0	0	0	0	0	0	0	0	0	0	0	0	0	0	0	0	0	0	0	0	0	0	0	0	0	0	0	0	0
k__Bacteria;p__Verrucomicrobia;c__Verrucomicrobiae;o__Verrucomicrobiales	0	0.000964172	0.00106898	0.00257604	0.00343842	0.00463456	0.00335365	0.00366485	0.001965	0.00708461	0.00299053	0.000733372	4.22172e-05	0.0021218	0.00473734	0.00484895	0.00311179	0.0101129	0.00707496	0.0102287	0.00213647	0.00459269	0.00295568	0.00550601	0.00455771	0.00669491	0.00558667	0.00274722	0.00334129	0.00437357	0.00157016	0.00321853	0.00276387	0.00893472	0.00591632	0.0060727	0.00715797	0.00218256	0.00872701	0.00460579	0.00204973	0.00291855	0.000249675	0.000763671	0.00563758	0.00297435	0.00139794	0.00374101	0.00262392
k__Bacteria;p__WS3;c__PRR-12;o__GN03	0	0	0	0	0	1.23919e-05	8.94308e-05	0	0	0	0	1.18286e-05	0	0	0	6.88772e-05	0	0	0	0	0	0	0	0	0	0	0	0	0	0	0	0	0	0	0	0	0	0	0	0	0	0	0	0	0	0	0	0	0
k__Bacteria;p__WS3;c__PRR-12;o__Sediment-1	0	0	0	0	0	0.000223054	2.98103e-05	9.43738e-05	0	0	0	0.000591429	0	1.26298e-05	0	0.000399488	3.38238e-05	0	0	0	0	0	0	0	0	0	0	0	3.44463e-05	4.52049e-05	0	1.30305e-05	0	0	0	0	0	0	4.1295e-05	0	0	0	0.000499351	2.7274e-05	6.50991e-05	1.10571e-05	0	0	0
k__Bacteria;p__WS3;c__PRR-12;o__SSS58A	0	0	0	0	0	0	0	4.71869e-05	0	0	0	0	0	0	0	8.26526e-05	0	0	0	0	0	0	0	0	0	0	0	0	0	0	0	0	0	0	0	0	0	0	0	0	0	0	0	0	0	0	0	0	0
Unassigned bacteria	0.0210434	0.0401459	0.0217171	0.0223256	0.0264904	0.130747	0.0676693	0.222565	0.0253102	0.0400035	0.0444255	0.0217291	0.0296998	0.0288843	0.24845	0.0494676	0.0612549	0.0485722	0.0496605	0.0303904	0.0407507	0.0524061	0.0386433	0.0305748	0.0384097	0.0370751	0.034198	0.151385	0.129449	0.0616595	0.0799103	0.0409549	0.047718	0.0686418	0.0640862	0.0810275	0.0750234	0.0661254	0.0700639	0.0579385	0.0626355	0.0494223	0.0769899	0.0658394	0.0669088	0.0693277	0.0693184	0.0632025	0.0504007
Unassigned sequences	0.0420727	0.0554189	0.0427403	0.0670456	0.0966148	0.066594	0.0591286	0.0463061	0.0841984	0.113102	0.0794098	0.0478466	0.0762655	0.0818157	0.0629389	0.0680369	0.0810756	0.113956	0.123778	0.135042	0.141905	0.143811	0.111306	0.110272	0.121135	0.120827	0.136155	0.0520009	0.0680315	0.120528	0.105297	0.0888811	0.0973495	0.112544	0.125684	0.113424	0.122128	0.108991	0.103045	0.0830223	0.105799	0.133493	0.13086	0.138388	0.121123	0.121484	0.125324	0.114633	0.110217
[truncated: 215 more columns]
