# Supplementary material for: The effects of taxonomy, diet, and ecology on the microbiota of riverine macroinvertebrates
Source: Ecol Evol. 2020 Nov 18;10(24):14000–19. doi: 10.1002/ece3.6993 (PMC7771166; doi:10.1002/ece3.6993)
Supplement: Supplementary file 8 — Dataset S6 [file ECE3-10-14000-s008.xlsx]

## Sheet: DATASET S6
DATASET S6. Complete summary of the taxonomic identities of all bacterial families found across the 264 aquatic invertebrates samples. This table was generated using the summarize_taxa_through_plots command in QIIME, and using the Greengenes (v13_8) bacterial database as a reference.
Bacterial taxonomy (family-level)	INVSJ16L011	INVSJ16L013	INVSJ16L014	INVSJ16L015	INVSJ16L016	INVSJ16L025	INVSJ16L027	INVSJ16L028	INVSJ16L039	INVSJ16L040	INVSJ16L041	INVSJ16L046	INVSJ16L047	INVSJ16L048	INVSJ16L050	INVSJ16L051	INVSJ16L053	INVSJ16L054	INVSJ16L055	INVSJ16L056	INVSJ16L058	INVSJ16L059	INVSJ16L060	INVSJ16L074	INVSJ16L075	INVSJ16L076	INVSJ16L079	INVSJ16L082	INVSJ16L083	INVSJ16L084	INVSJ16L085	INVSJ16L086	INVSJ16L087	INVSJ16L100	INVSJ16L101	INVSJ16L102	INVSJ16L111	INVSJ16L113	INVSJ16L117	INVSJ16L118	INVSJ16L119	INVSJ16L127	INVSJ16L129	INVSJ16L130	INVSJ16L131	INVSJ16L132	INVSJ16L133	INVSJ16L134	INVSJ16L138
k__Bacteria;p__[Thermi];c__Deinococci;o__Deinococcales;f__Deinococcaceae	0	0	0	0	0	0.000805472	0.00293631	0.00177737	0	0	0	0	0	0.000214706	1.10945e-05	0	0.000450984	0.000128159	0.00032591	0	0	0	0	0	0	0	0.000474596	0.0010858	0.000413356	3.39037e-05	0	0	0.000377965	0	0	0	0	0.00174605	0.00016518	0	0	0.000422104	0.000449416	0	0.00067703	0.000961964	0	0	0.000284951
k__Bacteria;p__[Thermi];c__Deinococci;o__Deinococcales;f__Trueperaceae	0	0	0	0	0	0.000693945	0.000432249	0.000487598	0	0	0	0	0	0.000606229	0	0	0.00098089	0.00044273	0.000488865	2.95626e-05	0	0	0	0	0	0	2.71197e-05	0.000143902	0.000172232	0	0	0	0	0	0	0	0	0	1.3765e-05	0	0	0	0	0	0	0	0	0	0
k__Bacteria;p__[Thermi];c__Deinococci;o__Thermales;f__Thermaceae	0	0	0	0	0	0.00219336	0.00922627	0.00224924	0	0	0	0	0	1.26298e-05	0	0	0.00527651	0.00161946	0.0013308	0.000236501	0	0	0	0	0	0	5.42395e-05	0.00147826	0.00169935	0.00148046	0.00131845	0	0	0	0	0	0	0	0	0	0	0	0	0	0	0.0011831	0	0	0
k__Bacteria;p__Acidobacteria;c__[Chloracidobacteria];o__[Chloracidobacterales];f__[Chloracidobacteraceae]	0	0	0	0	0	0	0	0	0	0	0	0	0	0	0	0	0	0	0	0	0	0	0	0	0	0	0	0	0	0	0	0	0	0	0	0	0	0	0	0	0	0	0	0	0	0	0	0	0
k__Bacteria;p__Acidobacteria;c__[Chloracidobacteria];o__RB41;f__Ellin6075	0	0	0	0	0	0.00126397	0.000253387	0.00146279	0.000617925	0.000566266	0	0.000106457	0.00143539	0.00128824	1.10945e-05	0.000371937	0.00222109	0.00135149	0.000298751	0.00184766	0.00711346	0	0.00194607	0.00206792	0.00187303	0.00309441	0.000393236	0.000601771	0.00148119	0.00196641	0.00109072	0	0.000283473	0	0.00113523	0.000735707	3.68967e-05	0.000873025	2.753e-05	0.000956587	0.000722801	0.000108541	0.000629182	0.00117278	0.000195297	0.00086245	0.00191125	6.86424e-05	0.000937964
k__Bacteria;p__Acidobacteria;c__Acidobacteria-6;o__iii1-15;f__mb2424	0	0	0	0	0	0.00125158	0.000313008	0.000865093	0	0	0	1.18286e-05	0	1.26298e-05	0.000110945	8.26526e-05	0.000608828	0.000617493	1.35796e-05	0	0	0.00197934	0.000453594	0	0.000824135	0	0	0.000706427	0	0.000158217	0.000311635	0	0.000838609	0	0.00124439	0	0.000651842	0	0.00129391	0	0.000755165	0	0	5.45479e-05	3.90594e-05	8.84564e-05	1.09214e-05	0.000308891	0.00084298
k__Bacteria;p__Acidobacteria;c__Acidobacteria-6;o__iii1-15;f__RB40	0	0	0	0	0	0.00019827	1.49051e-05	4.71869e-05	0	0	0	2.36572e-05	0	0	0.000177512	0.000179081	0	0	0	0	0	0	0	0	0	0	0	0	0	1.13012e-05	0	1.30305e-05	0	0	0	0	0	0	0	0	0	0	0	0	0	0	2.18429e-05	0	0
k__Bacteria;p__Acidobacteria;c__Acidobacteriia;o__Acidobacteriales;f__Koribacteraceae	0	0	0	0	0	8.67432e-05	0	0.000204476	0	0	0	0	0	0	0	2.75509e-05	0	0	0	0	0	0	0	0	0	0	0	0	0	0	0	0	0	0	0	0	0	0	0	0	0	0	0	0	0	0	0	0	0
k__Bacteria;p__Acidobacteria;c__Holophagae;o__Holophagales;f__Holophagaceae	0	0	0	0	0	0.000185878	0.000104336	3.14579e-05	0	0	0	1.18286e-05	0	3.78893e-05	5.54723e-05	0.0114612	0.000642652	0	8.14775e-05	0	0	0	0	0	0	0	5.42395e-05	3.9246e-05	0	0.00241846	5.99298e-05	2.6061e-05	0.000555136	0	0	0	0	0	0	0	0.000485463	0	0	0	0	0	0	0	0
k__Bacteria;p__Acidobacteria;c__Solibacteres;o__Solibacterales;f__[Bryobacteraceae]	0	0	0	0	0	0.000185878	0.000208672	9.43738e-05	0	0	0	0	0	0	2.21889e-05	4.13263e-05	2.25492e-05	0	0	0	0	0	0	0.00189031	0	0	0	6.54099e-05	0.00016075	0.000101711	0	0	0	0	0	0	0	0	0	0	0	0	0	0	0	1.10571e-05	0	0	0
k__Bacteria;p__Acidobacteria;c__Solibacteres;o__Solibacterales;f__AKIW659	0	0	0	0	0	7.43513e-05	0	4.71869e-05	0	0	0	0	0	0	0	0.000413263	0	0	0	0	0	0	0	0	0	0	0	0	0	0	0	0	0	0	0	0	0	0	0	0	0	0	0	0	0	0	0	0	0
k__Bacteria;p__Acidobacteria;c__Solibacteres;o__Solibacterales;f__Solibacteraceae	0	0	0	0	0	8.67432e-05	2.98103e-05	0.000110103	0	0	0	1.18286e-05	0	0	0	0.000826526	0	0	0	0	0	0	0	0	0	0	0	0	0	0	1.1986e-05	0	0	0	0	0	0	0	0	0	0	0	0	0	0	0	0	0	0
k__Bacteria;p__Actinobacteria;c__Acidimicrobiia;o__Acidimicrobiales;f__C111	0.000905093	0.00364709	0	0	0.00138021	0.00277578	0.0020271	0.0034761	0.00273123	0.00264257	0	0.00236572	0.00113987	0.000833565	0.00145338	0.000661221	0.00374316	0.00299426	0.00336773	0.0041092	0.00105609	0.00163914	0.0015949	0.000647019	0.00159832	0.003962	0.00160007	0.00213236	0.00360538	0.00565061	0.00473445	0.00251489	0.000826798	0.00173463	0.00256519	0.000112226	0.00248438	9.97743e-05	0.0016518	0.000460579	0.0024381	0.00241202	0.00283631	0.0030956	0.000377575	0.00184653	0.00156177	0.000480497	0.00357376
k__Bacteria;p__Actinobacteria;c__Acidimicrobiia;o__Acidimicrobiales;f__EB1017	0	0	0	0	0.000944356	9.9135e-05	0	0.000141561	0.000605566	0	0	0	0.000654367	0	0	1.37754e-05	0	0	6.78979e-05	0	0	0	0	0.000811946	0.000474502	5.78394e-05	0	0	0	6.78073e-05	0.000635255	0.000938196	0	0	0	0	0	0	5.506e-05	0	0	0	1.9974e-05	1.3637e-05	0	0	9.8293e-05	8.5803e-05	0
k__Bacteria;p__Actinobacteria;c__Acidimicrobiia;o__Acidimicrobiales;f__JdFBGBact	0	0	0	0	0	3.71756e-05	0	0.000188748	0	0	0	0	0	0	0	0	0	0.00015146	0	0	0	0.000463908	0	0	0	0	0	0	0	0	0	0	0	0	0	0	0	0	0	0	0	0	0	0	0	0	0	0	0
k__Bacteria;p__Actinobacteria;c__Acidimicrobiia;o__Acidimicrobiales;f__Microthrixaceae	0	0	0	0	0.000992784	1.23919e-05	0	0	0	0	0	0	0	0	0	0	4.50984e-05	0.000768953	0.00065182	0	0	0	0	0	0	0	0	0	0	0	0	0	1.18114e-05	0	0	0	0	0	0	0	0	0	9.98702e-06	0.000572753	0.000208317	0	2.18429e-05	0.000720745	0.0011398
k__Bacteria;p__Actinobacteria;c__Actinobacteria;o__Actinomycetales;f__ACK-M1	0	0	0	0	0	3.71756e-05	0.000134146	6.29158e-05	0	0	0	1.18286e-05	0	0	0.000510346	0.000137754	0	0	0	0	0	0	0	0	0	0	5.42395e-05	0	0	0	0	9.12135e-05	0	0	0	0	0	0	0	0	0	0	0	0	0	0	0	0	0
k__Bacteria;p__Actinobacteria;c__Actinobacteria;o__Actinomycetales;f__Actinomycetaceae	0	0	0	0	0	0	0	0	0	0	0	0	0	0	0	0	0	0	0	0	0	0	0	0	0	0	0	0	0	0	0	0	0	0	0	0	0	0	0	0	0	0	0	0	0	0	0	0	0
k__Bacteria;p__Actinobacteria;c__Actinobacteria;o__Actinomycetales;f__Actinosynnemataceae	0	0	0	0	0	0	0	0	0	0	0	0	0	0	0	0	0	0	0	0.000916441	0	0	0	0	0	0	0.00174922	0	0	0	0	0	0	0	0	0	0	0	0	0	0	0	0	0	0	0	0	0	0
k__Bacteria;p__Actinobacteria;c__Actinobacteria;o__Actinomycetales;f__Beutenbergiaceae	0	0	0	0	0	0	0	0	0	0	0	0	0	0	0	0.00159795	0	0	0	0	0	0	0	0	0	0	0	0	0	0	0	0	0	0	0	0	0	0	0	0	0	0	0	0	0	0	0	0	0
k__Bacteria;p__Actinobacteria;c__Actinobacteria;o__Actinomycetales;f__Cellulomonadaceae	0	0	0	0	0	0.000148703	0	0	0	0	0	0	0	0	0	8.26526e-05	0	0	0	0	0	0	0	0	0	0	0	0	0	0	0	0	0	0	0	0	0	0	0	0	0	0	0	0	0	0	0	0	0
k__Bacteria;p__Actinobacteria;c__Actinobacteria;o__Actinomycetales;f__Corynebacteriaceae	7.07104e-05	0	0	0	0	0	0.00134146	0	0	0	1.23576e-05	0	0	0	0	0	2.25492e-05	1.16508e-05	1.35796e-05	0	0	1.54636e-05	0	0	1.24869e-05	0	0	3.9246e-05	0	0	0	0	0	0	0	0	0	1.24718e-05	0	0	0	0	0	0	0	0	0	0	0
k__Bacteria;p__Actinobacteria;c__Actinobacteria;o__Actinomycetales;f__Intrasporangiaceae	0	0	0	0	0	0	0	0	0	0	0	0	0	0	0	2.75509e-05	0	0	0	0	0	0	0	0	0	0	0	0	0	0	0	0	0	0	0	0	0	0	0	0	0	0	0	0	0	0	0	0	0
k__Bacteria;p__Actinobacteria;c__Actinobacteria;o__Actinomycetales;f__Kineosporiaceae	0	0	0	0	0	0.00164812	0.000476964	0.00165154	0	0	1.23576e-05	0	0	8.84084e-05	0	0.000247958	0.000653926	0.000314572	6.78979e-05	1.47813e-05	0	0	0	0	0	0	0	0.000248558	0	0.000214723	0	0	0	0	0	0.000187044	0	0	0	0	0.000496251	0	0	0	0	0	0	0	0
k__Bacteria;p__Actinobacteria;c__Actinobacteria;o__Actinomycetales;f__Microbacteriaceae	0	0	0	0	0	0	0	0	0	0	0	0	0	0.000580969	0	2.75509e-05	4.50984e-05	0	0	0	0	0	0	0	0	0	0	0	0	0	0	0	0	0	0	0	0	0	1.3765e-05	0	0	0	0	0	0	0	0	0	0
k__Bacteria;p__Actinobacteria;c__Actinobacteria;o__Actinomycetales;f__Micrococcaceae	0	0	0	0	0	2.47838e-05	0	0	0	0	0	3.54857e-05	0	0	0	0.000247958	0	0	0	0	0	0	0	0	0	0	0	0	0	0	0	0	0	0	0	0	0	0	0	0	0	0	0	0	0	0	1.09214e-05	0	0
k__Bacteria;p__Actinobacteria;c__Actinobacteria;o__Actinomycetales;f__Micromonosporaceae	0	0	0	0	0	0.00447347	0	0.000471869	1.23585e-05	0	0	0	0	0	0	0.00033061	0.000236766	0	0	0	0	0	0	0	0	0	0	0	0	0	0	0	0	0	0	0	0	0	0	0	0	0	0	0	0	0	0	0	0
k__Bacteria;p__Actinobacteria;c__Actinobacteria;o__Actinomycetales;f__Mycobacteriaceae	0	0	0	0	0.000605356	2.47838e-05	0	7.86448e-05	0.000222453	0	0	0	1.05543e-05	7.57786e-05	0.000543629	0.00100561	0.00056373	1.16508e-05	0	7.39066e-05	0	0	2.92642e-05	0	0	0	0	0	0.000413356	0	0	0.00108153	0.000271662	0	0.000633112	0	0.000578049	0	0.0005506	0	0.00151033	2.41202e-05	0	0	0.000650991	0.000718709	3.27643e-05	0.000154445	0
k__Bacteria;p__Actinobacteria;c__Actinobacteria;o__Actinomycetales;f__Nocardiaceae	0.000311126	1.39735e-05	0	0.00187192	0.00164657	1.23919e-05	0.00122222	0	0.00112462	0.00110736	0.00281753	1.18286e-05	0.00214253	0.00174291	0.000432684	0.000854077	0.00214217	0.00131654	0.00176534	0.0019807	0.000704063	0.00278345	0.00335075	0.000393286	0.000899056	0.00277629	0.000216958	0	0	0.000824989	0.00405125	0.00161578	0.00034253	0.00017897	0.000272893	0	0	2.49436e-05	0.00388173	0.00503094	0.00367873	0.000832147	4.99351e-05	0.000109096	0.000169258	0.000409111	0.00362592	0.00332916	0.00226774
k__Bacteria;p__Actinobacteria;c__Actinobacteria;o__Actinomycetales;f__Nocardioidaceae	0	0	0	0	0.00121071	0	0	0	0	0.000994111	0	0.00105274	0	0.000505191	1.10945e-05	0	4.50984e-05	0	0	0.00125641	0.00100754	0	0.00122909	0	0.00096149	0.00137369	0.00116615	0	0.000838194	0	0.000479438	0	0.000696872	0	0	0.00120955	0.000578049	0.00128459	0	0	0	0.000795967	0.000129831	0.000600027	0.000182277	0.000597081	0.000458701	0.000171606	0
k__Bacteria;p__Actinobacteria;c__Actinobacteria;o__Actinomycetales;f__Propionibacteriaceae	0	0	0	0	2.42142e-05	0	4.47154e-05	0	0	0	0	0	0	0	0	1.37754e-05	0	0	0	0	0	0	0	0	0	0	0	0	0	0	0	0	0	0	0	0	0	0	0	0	1.07881e-05	0	0.000209727	0	0	0	0	0	0
k__Bacteria;p__Actinobacteria;c__Actinobacteria;o__Actinomycetales;f__Pseudonocardiaceae	0	0	0	0	0	0	0	0	0	0	0	0	0	0	0	0	0	0	0	0	0	0	0	0	0	0	0	0	0	0	0	0	0	0	0	0	0	0	0	0	0	0	0	0	0	0	0	0	0
k__Bacteria;p__Actinobacteria;c__Actinobacteria;o__Actinomycetales;f__Sporichthyaceae	0	0	0	0	0	2.47838e-05	0	0	0	0	0	0	0	0	0	0	9.01967e-05	0	0	0	0	0	0	0	0	0	0	0	0	2.26024e-05	0	0	0	0	0	0	0	0	0	0	0	0	0	0	0	0	0	0	0
k__Bacteria;p__Actinobacteria;c__Actinobacteria;o__Bifidobacteriales;f__Bifidobacteriaceae	0	0	0	0	0	0	0	0	0	0	0	0	0	0	0	0	0	0	0	0	0	0	0	0	0	0	0	0	0	0	0	0	0	0	0	0	0	0	0	0	0	0	0	0	0	0	0	0	0
k__Bacteria;p__Actinobacteria;c__Coriobacteriia;o__Coriobacteriales;f__Coriobacteriaceae	0	0	0	0	0	0	0	0	4.9434e-05	0	0	0	0	0	0	0	0	0	0	0	0	0	0	0	0	0	0	3.9246e-05	0	0	0	0	0.000177171	0	0	0	0	0	0	0	0	0	0	0	0	0	0	0	0
k__Bacteria;p__Actinobacteria;c__Thermoleophilia;o__Gaiellales;f__AK1AB1_02E	0	0	0	0	0	0	0	0	0	0	0	0	0.000485498	0	0	0	0	0	0	0	0	0	0	0	0	0.000592854	0	0	0	0	0	0	0	0	0	0	0	0	0	0	0.000701224	0	0	0	1.30198e-05	0	0	0	0.000296824
k__Bacteria;p__Actinobacteria;c__Thermoleophilia;o__Gaiellales;f__Gaiellaceae	0	0	0	0	0	3.71756e-05	0	0.000125832	0	0	0	0	0	0	5.54723e-05	0.00015153	0	0	0	0	0	0	0	0	0	0	0	0	0	0	0.000347593	0	0	0	0	0	0	0	0	0	0	0	0	2.7274e-05	0	0	1.09214e-05	0	0
k__Bacteria;p__Actinobacteria;c__Thermoleophilia;o__Solirubrobacterales;f__Conexibacteraceae	0	0	0	0	0	0	0	0	0	0	0	0	0	0	0	0	0	0	0	0	0	0	0	0	0.000586884	0.000607314	0	0	0	0	0	0	0	0.00103252	0	0	0	0	0	0	0	0.00110953	0	2.7274e-05	1.30198e-05	0.00056391	0	0.000772227	0
k__Bacteria;p__Actinobacteria;c__Thermoleophilia;o__Solirubrobacterales;f__Patulibacteraceae	0	0	0	0	0	0	0	0	0.000840378	0	0	0	0	0.000366263	0	0	0	0	0.00141228	0	0	0	0	0.00109105	0	0	0.00123395	0.000143902	0	0	0.00122257	0	0	0.000853548	0	0	3.68967e-05	0	0	0	0.000916986	0	0	8.18219e-05	0.00074213	7.73994e-05	0.00100477	6.86424e-05	0
k__Bacteria;p__Armatimonadetes;c__[Fimbriimonadia];o__[Fimbriimonadales];f__[Fimbriimonadaceae]	0	0	0	0	0	0.000247838	0.000924118	0.000503327	0	0	0	0	2.11086e-05	0.000328374	0	0.000440814	0.000360787	0	0.00177892	1.47813e-05	0	0	0	0	0	0	0	1.3082e-05	0.000344463	1.13012e-05	1.1986e-05	0	0	0	0	0	0	0	0	0.00136993	0	0	0	0	5.20793e-05	2.21141e-05	0	0	0
k__Bacteria;p__Armatimonadetes;c__Armatimonadia;o__Armatimonadales;f__Armatimonadaceae	0	0	0	0	0	0	0	0	0	0	0	0	0	0	0	0	0	0	0	0	0	0	0	0	0	0	0	0	0	0	0	0	0	0	0	0	0	0	0	0	0	0	0	0	0	0	0	0	0
k__Bacteria;p__Bacteroidetes;c__[Saprospirae];o__[Saprospirales];f__Chitinophagaceae	0.000226273	0.000349338	0	0.000944547	0.00116228	0.0118219	0.00526151	0.00850937	0.003275	0.00171138	0.00286696	0.00159686	0.00236417	0.00185658	0.00469296	0.0088576	0.0123006	0.000885461	0.00323194	0.00168507	0	0.00241232	0.00629179	0.00168732	0.00161081	0.00597192	0.0021967	0.00333591	0.00358242	0.00518726	0.00315231	0.000338793	0.00248039	0.00209257	0.00099333	0.00370347	0.00665371	0.00246941	0.000206475	0.00246823	0.00384055	0.00469138	0.00233696	0.00246829	0.0024998	0.00232198	0.00263207	0.00123556	0.000997329
k__Bacteria;p__Bacteroidetes;c__[Saprospirae];o__[Saprospirales];f__Saprospiraceae	0.00202232	0	0.000600128	0	0.00133178	0.00201988	0.00256368	0.00390078	0.00138415	0.0052474	0.00347248	0.000946286	0.000876008	0.00133876	0.00611305	0.00220407	0.00476915	0.00276124	0.00177892	0.00149291	0.00169946	0	0	0.00328584	0.00137356	0	0.000989871	0.000902657	0.0017338	0.00604615	0.00343997	0.00108153	0.00194888	0.00122525	0.00191025	0.0029553	0.00174645	0.00311795	0.00273924	0.0036492	0.00210367	0.002207	0.00274643	0.00159553	0.00325495	0.0050199	0.00432489	0.00216224	0
k__Bacteria;p__Bacteroidetes;c__Bacteroidia;o__Bacteroidales;f__Bacteroidaceae	0	0	0	0	0	0	0	0	0	0	0	0	0	0	0.000332834	0.000385712	3.38238e-05	0	0	0	0	0	0	0	0	0	0	0	0	0	0	0	0	0	0	0	0	0	0	0	0	0	0	0	0	0	0	0	0
k__Bacteria;p__Bacteroidetes;c__Bacteroidia;o__Bacteroidales;f__Marinilabiaceae	0	0	0	0	0	0.000384148	5.96205e-05	0.000188748	0	0	0	0.000319372	0	0	0	0.000179081	0	0	0	0	0	0	0	0	0	0	0	0	0	0	0	0	0	0	0	0	0	0	0	0	0	0	0	0	0	0	0	0	0
k__Bacteria;p__Bacteroidetes;c__Bacteroidia;o__Bacteroidales;f__Porphyromonadaceae	0.00750944	0.00687497	0.0124902	0.0245582	0.0190324	0.00938065	0.0186016	0.00297277	0.0335533	0.0379776	0.0445614	0.0166428	0.0277473	0.0294147	0.015732	0.0271238	0.023857	0.0456478	0.0545084	0.0521928	0.049515	0.0514319	0.0386872	0.0356749	0.0483492	0.0434229	0.0449645	0.00357138	0.0125959	0.0453518	0.0359219	0.0209921	0.0241189	0.0394146	0.0441977	0.0534073	0.0387416	0.0425787	0.0345502	0.0346615	0.0250823	0.0513037	0.0391691	0.0430792	0.0333828	0.0452565	0.0383015	0.0312666	0.0410923
k__Bacteria;p__Bacteroidetes;c__Bacteroidia;o__Bacteroidales;f__Prevotellaceae	0	0	0	0	0	0	0	0	0	0	0	0	0	0	0	0	0	0	0	0	0	0	0	0	0	0	0	0	0	0	0	0	0	0	0	0	0	0	0	0	0	0	0	0	0	0	0	0	0
k__Bacteria;p__Bacteroidetes;c__Bacteroidia;o__Bacteroidales;f__RF16	0	0	0	0	0	0	0	0	0	0	0	0	0	0	0	0	0	0	0	0	0	0	0	0	0	0	0	0	0	0	0	0	0	0	0	0	0	0	0	0	0	0	0	0	0	0	0	0	0
k__Bacteria;p__Bacteroidetes;c__Bacteroidia;o__Bacteroidales;f__Rikenellaceae	0.00296983	0.0119753	0.00463223	0.0132923	0.022156	0.00857518	0.0127439	0.00435692	0.0249765	0.0425454	0.0326734	0.012905	0.0252143	0.0222537	0.0164087	0.0072872	0.0260218	0.0351621	0.0549294	0.0522815	0.037109	0.0454939	0.0446571	0.0355353	0.0480246	0.0515928	0.0607076	0.00399001	0.015432	0.0358927	0.034951	0.0313775	0.0331428	0.049258	0.0367423	0.042035	0.0439809	0.0398224	0.0409096	0.0382281	0.0308215	0.0555489	0.0468191	0.0547116	0.0583939	0.0516364	0.0406496	0.043279	0.0273197
k__Bacteria;p__Bacteroidetes;c__Bacteroidia;o__Bacteroidales;f__SB-1	0	0	0	0	0	0.000408932	2.98103e-05	6.29158e-05	0	0	0	7.09715e-05	0	0	0.000110945	0.000371937	2.25492e-05	0	0	0	0	0	0	0	0	0	0	0	0	0	0	0	0	0	0	0	0	0	0	0	0	0	0	0	0	0	0	0	0
k__Bacteria;p__Bacteroidetes;c__Cytophagia;o__Cytophagales;f__[Amoebophilaceae]	0	0	0	0	0	0.00344494	0.00329403	0.00673199	0	0	0	0	0.00046439	0	0	6.88772e-05	0.00056373	3.49524e-05	0	0	0	0	0	0	0	0	0	0.00807158	0.00575254	0.00414755	0.00117462	0.00155063	0.000543324	0.00100498	0.00358036	0	1.22989e-05	0.00178346	0.00218864	0.000968397	0.00130536	0.00131455	0.00185759	0.00184099	0.00130198	0.000807165	0	0.00142433	0.00210151
k__Bacteria;p__Bacteroidetes;c__Cytophagia;o__Cytophagales;f__Cytophagaceae	1.41421e-05	0.00265497	0.00193166	0.00125367	0.00319628	0.0305956	0.0110894	0.0189377	0	0.00110736	0	0.00131297	0.00111876	0.00167976	0.00820991	0.0178805	0.0180506	0.00477683	0.00359859	0.000620815	1.2139e-05	0	1.46321e-05	0.000951499	0.00107387	0.00124355	0.000650874	0.0177392	0.0153631	0.00637389	0.00624468	0.00244973	0.00264575	0.000633277	0.0101625	0.0069331	0.00388646	0.00472681	0.00232629	0.00706221	0.00445547	0.00264116	0.00534305	0.00320469	0.000807229	0.00458868	0.00250101	0.00314039	0.00325319
k__Bacteria;p__Bacteroidetes;c__Cytophagia;o__Cytophagales;f__Flammeovirgaceae	0	0	0	0	0	0.000322189	0	1.5729e-05	0	0	0	0	0	0	0	0	2.25492e-05	0	0	0	0	0	0	0	0	0	0	0	0	0	0	0	0	0	0	0	0	0	0	0	0	0	0	0	0	0	0	0	0
k__Bacteria;p__Bacteroidetes;c__Flavobacteriia;o__Flavobacteriales;f__[Weeksellaceae]	0	0	0	0	0	0	0	0.000125832	0	0	0	0	0	2.52595e-05	7.76613e-05	0.00349896	0.000236766	0	0	0	0.00122604	9.27816e-05	0	0.00022836	0	0	1.35599e-05	0	0	0	0	0.000456068	0	0	0	0	0.00022138	0.000187077	0.00011012	0.000649535	0.000863045	0	0	0	0	0	0.000797265	0	0.000581775
k__Bacteria;p__Bacteroidetes;c__Flavobacteriia;o__Flavobacteriales;f__Cryomorphaceae	0	0	0	0	0	0.00059481	0.00213143	0.00191893	0	0	0	0.000461315	0	0.000164187	0.000299551	0.000674996	0.0013755	3.49524e-05	9.5057e-05	0.000606034	0	0	0	0	0.000624344	0.000809752	0	0.00132128	0.000562623	1.13012e-05	0	0.00239761	0.000885855	0	0	0	0	0.00013719	4.1295e-05	0.00042515	0.00107881	0.00114571	0.000739039	1.3637e-05	1.30198e-05	3.31712e-05	1.09214e-05	0.000223088	0.000617394
k__Bacteria;p__Bacteroidetes;c__Flavobacteriia;o__Flavobacteriales;f__Flavobacteriaceae	0.00155563	0.00120172	0.0018754	0.000635422	0.00176764	0.00374235	0.0040542	0.00289413	0.00897227	0.00440429	0.00767406	0.00376149	0.00405286	0.00439516	0.186798	0.0138305	0.0117481	0.00576715	0.0063145	0.00499608	0.00470994	0.00828849	0.00444815	0.00310823	0.00388342	0.00649247	0.00143735	0.000601771	0.00279015	0.00997898	0.00671213	0.00269731	0.0054923	0.00530026	0.00451911	0.00276825	0.00610026	0.00404086	0.00399185	0.00501913	0.00340903	0.00344919	0.00575252	0.00478658	0.0069005	0.00608138	0.00251193	0.00482213	0.00339567
k__Bacteria;p__Bacteroidetes;c__Sphingobacteriia;o__Sphingobacteriales;f__Sphingobacteriaceae	1.41421e-05	6.98675e-05	1.8754e-05	1.71736e-05	0	0	4.47154e-05	1.5729e-05	6.17925e-05	0	0	0.000177429	0	0	0.00168636	0.00129489	0.000992164	0.000279619	0	0	0.000437005	0.000278345	0.000716972	0	0	5.78394e-05	0	0	0	0	0	3.90915e-05	1.18114e-05	1.37669e-05	1.09157e-05	0.000361619	1.22989e-05	0	0.0002753	0	0.000809105	0	0	0	0	0	0	0	0
k__Bacteria;p__Chlamydiae;c__Chlamydiia;o__Chlamydiales;f__Chlamydiaceae	0	0	0	0	0	0	0	0	0	0	0	0	0	0	0	0	0	0	0	0	0	0	0	0	0	0	0	0	0	0	0	0	0	0	0	0	0	0	0	0	0	0	0	0	0	0	0	0	0
k__Bacteria;p__Chlamydiae;c__Chlamydiia;o__Chlamydiales;f__Parachlamydiaceae	0	0	0	0	0	0	0	1.5729e-05	0	0	0	0	0	0	0	0	0	0	0	0	0	0	0	0	0	0	0	0	0	0	0	0	0	0	0	0	0	0	0	0.000720393	0	0	9.98702e-06	0	0	0	0	1.71606e-05	0
k__Bacteria;p__Chlamydiae;c__Chlamydiia;o__Chlamydiales;f__Rhabdochlamydiaceae	0	0	0	0	0	0.000173486	0	4.71869e-05	0	0	0	0	0	0	0	0	0	0.00172432	0.000244432	0.00033997	0	0	0	0	0	0.000448255	0	3.9246e-05	0	0	0.000527382	0	0.000413399	0.000440541	0	0	0	0	6.8825e-05	0	0.000474675	0.000639186	0.000109857	0.00013637	0	3.31712e-05	1.09214e-05	0.000223088	0.00032057
k__Bacteria;p__Chlamydiae;c__Chlamydiia;o__Chlamydiales;f__Simkaniaceae	0	0	0	0	0	0	0	0	0	0	0	0	0	0	0	0	0	0	0	0	0	0	0	0	0	0	0	0	0	0	0	0	0	0	0	0	0	0	0	0	0	0	0	0	0	0	0	0	0
k__Bacteria;p__Chlorobi;c__Ignavibacteria;o__Ignavibacteriales;f__[Melioribacteraceae]	0	0	0	0	0	0	0	0	0	0	0	0	0	0	0	0.000165305	0	0	0	0	0	0	0	0	0	0	0	0	0	0	0	0	0	0	0	0	0	0	0	0	0	0	0	0	0	0	0	0	0
k__Bacteria;p__Chlorobi;c__Ignavibacteria;o__Ignavibacteriales;f__Ignavibacteriaceae	0	0	0	0	0	0.00079308	0	0.000283121	0	0	0	5.91429e-05	0	0	1.10945e-05	0.000716323	5.6373e-05	0	0	0	0	0	0	0	0	0	0	0	0	0	0	0	0	0	0	0	0	0	0	0	0	0	0	0	0	0	0	0	0
k__Bacteria;p__Chloroflexi;c__Anaerolineae;o__A31;f__S47	0	0	0	0	0	0	0	0	0	0	0	0	0	0	0	0	0	0	0	0	0	0	0	0	0	0	0	0	0	0	0	0	0	0	0	0	0	0	0	0	0	0	0	0	0	0	0	0	0
k__Bacteria;p__Chloroflexi;c__Anaerolineae;o__Anaerolineales;f__Anaerolinaceae	0	0	0	0	0	0.00114005	7.45256e-05	0.00045614	0	0	0	0	0	0	1.10945e-05	0.00203876	0	0	0	0	0	0	0	0	0	0	0	0	0	5.65061e-05	3.59579e-05	0	0	0	0	0	0	0	0	0	0	0	0	0	0.0011848	0	0	0	0
k__Bacteria;p__Chloroflexi;c__Anaerolineae;o__Caldilineales;f__Caldilineaceae	0	0	0	0	0	0.000173486	4.47154e-05	0.000125832	0	0	0	0	0	0	0	0.000165305	0.000180393	0	1.35796e-05	0	0	0	0	0	0	0	0	0	0.000126303	0.000474651	0	0	0	0	0	0	0	0	1.3765e-05	0	0	1.20601e-05	0	0	0	3.31712e-05	0	0	0
k__Bacteria;p__Chloroflexi;c__Anaerolineae;o__SBR1031;f__A4b	0	0	0	0	0	0.000446108	0.000149051	1.5729e-05	0	0	0	0	0	0	0	8.26526e-05	2.25492e-05	1.16508e-05	0.000176534	0	0	0	0	0	0	0	0	0	0	0	0	0	0	0	0	0	0	0	0	0	0	0	0	0	0	0	0	0	0
k__Bacteria;p__Chloroflexi;c__Anaerolineae;o__SBR1031;f__oc28	0	0	0	0	0	0	0	0	0	0	0	0	0	0	0	0	0	0	0	0	0	0	0	0	0	0	0	0	0	0	0	0	0	0	0	0	0	0	0	0	0	0	0	0	0	0	0	0	0
k__Bacteria;p__Chloroflexi;c__Anaerolineae;o__SBR1031;f__SHA-31	0	0	0	0	0	0	0	0	0	0	0	0	0	0	0	0	0	0	0	0	0	0	0	0	0	0	0	0	0	0	0	0	0	0	0	0	0	0	0	0	0	0	0	0	0	0	0	0	0
k__Bacteria;p__Chloroflexi;c__Anaerolineae;o__SBR1031;f__SJA-101	0	0	0	0	0	0	0	0	0	0	0	0	0	0	0	0	0	0	0	0	0	0	0	0	0	0	0	0	0	0	0	0	0	0	0	0	0	0	0	0	0	0	0	0	0	0	0	0	0
k__Bacteria;p__Chloroflexi;c__Chloroflexi;o__[Roseiflexales];f__[Kouleothrixaceae]	0	0	0	0	0	0	0	0	0	0	0	0	0	0	0	5.51017e-05	0	0	0	0	0	0	0	0	0	0	0	0	0	0	0	0	0	0	0	0	0	0	0	0	0	0	0	0	0	0	0	0	0
k__Bacteria;p__Chloroflexi;c__Dehalococcoidetes;o__Dehalococcoidales;f__Dehalococcoidaceae	0	0	0	0	0	1.23919e-05	0	0	0	0	0	1.18286e-05	0	0	0	0.00103316	0	0	0	0	0	0	0	0	0	0	0	0	0	0	0	0	0	0	0	0	0	0	0	0	0	0	0	0	0	0	0	0	0
k__Bacteria;p__Chloroflexi;c__Ktedonobacteria;o__Ktedonobacterales;f__Ktedonobacteraceae	0	0	0	0	0	0	0	0	0	0	0	0	0	0	0	0	0	0	0	0	0	0	0	0	0	0	0	0	0	0	0	0	0	0	0	0	0	0	0	0	0	0	0	0	0	0	0	0	0
k__Bacteria;p__Chloroflexi;c__Ktedonobacteria;o__Thermogemmatisporales;f__Thermogemmatisporaceae	0	0	0	0	0	0	0	0	0	0	0	0	0	0	0	0	0	0	0	0	0	0	0	0	0	0	0	0	0	0	0	0	0	0	0	0	0	0	0	0	0	0	0	0	0	0	0	0	0
k__Bacteria;p__Chloroflexi;c__TK10;o__AKYG885;f__Dolo_23	0	0	0	0	0	0	0.000119241	0	0	0	0	0	0	0	0	0	0	0	0	0	0	0	0	0	0	0	0	0	0	0	0	0	0	0	0	0	0	0	0	0	0	0	0	0	0	0	0	0	0
k__Bacteria;p__Cyanobacteria;c__Nostocophycideae;o__Nostocales;f__Nostocaceae	0	0	0	0	0	0	1.49051e-05	1.5729e-05	0.000753868	0.00196305	0.00155705	0.000201086	0.000411618	0.000783046	0	1.37754e-05	0	0.00165441	0	0.000916441	0	0	1.46321e-05	0.00129404	0.00131112	0	0.00157295	0.000104656	0.000252606	2.26024e-05	0	0	0.000814986	0	0	0.0012719	0.00650612	0.0010601	0.0257543	2.36194e-05	0.000399159	0.000964809	0.0029262	0.000436383	0.00348931	0.00448916	0.0019331	0.00324335	0.000854853
k__Bacteria;p__Cyanobacteria;c__Nostocophycideae;o__Stigonematales;f__Rivulariaceae	0	0	0	0	0	0	0	0	0	0	0	0	0	0	0	0	0	0	0	0	0	0	0	0	0	0	0	0	0	0	0	0	0	0	0	0	0	0	0	0	0	0	0	0	0	0	0	0	0
k__Bacteria;p__Cyanobacteria;c__Oscillatoriophycideae;o__Chroococcales;f__Chroococcaceae	0	0	0	0	0	0	0	0	0	0	0	0	0	0	0	0	0	0	0	0	0	0	0	0	0	0	0	0	0	0	0	0	0	0	0	0	0	0	0	0	0	0	0	0	0	0	0	0	0
k__Bacteria;p__Cyanobacteria;c__Oscillatoriophycideae;o__Chroococcales;f__Cyanobacteriaceae	0	0	0	0	0	0.00105331	0	0.00113249	0	0	0	0	0	0	0	0	1.12746e-05	0	0	0	0	0	0	0	0	0	0	0.000104656	2.29642e-05	0	0	0	0	0	0	0	3.68967e-05	0	5.506e-05	0	2.15761e-05	0	9.98702e-06	0	0	0	0	0	1.1873e-05
k__Bacteria;p__Cyanobacteria;c__Oscillatoriophycideae;o__Chroococcales;f__Gomphosphaeriaceae	0	0	0	0	0	8.67432e-05	0	0	0	0	0	0	0	0	0	2.75509e-05	0	0	0.000936991	0	0	0	0	0.00101493	0	0	0	0	0	0	0	0	0	0	0	0	0	0	0	0	0	0	1.9974e-05	1.3637e-05	0	0	0	0	0
k__Bacteria;p__Cyanobacteria;c__Oscillatoriophycideae;o__Chroococcales;f__Xenococcaceae	0.0010748	0.00159298	0	0.00211235	0.000774856	0.0452304	0.00554471	0.0379068	0.00154481	0	0	1.18286e-05	0.000474944	0.00056834	1.10945e-05	4.13263e-05	0.0275213	0.00181753	0.00243074	0.000473002	1.2139e-05	1.54636e-05	0.00513586	0.00115449	0	0.0019087	9.49191e-05	0.0313314	0.0293483	0.00785435	0.00686795	0.00268428	0.00763016	0.00982957	0.00669134	0.0115718	0.00704728	0.00709644	0.00706145	0.00973121	0.00486542	0.00420898	0.00831919	0.00525024	0.00416634	0.00616984	0.013204	0.00550855	0.00286138
k__Bacteria;p__Cyanobacteria;c__Oscillatoriophycideae;o__Oscillatoriales;f__Phormidiaceae	0	0	0	0	0	0.000780688	0.000536585	0.00180883	0	0	0	0	0	0.000113668	0	0	0.000338238	0	0	0	0	0	0	0	0	0.00134477	0	0.00026164	0.00087264	0	1.1986e-05	0.000573342	0	0	0	1.24696e-05	0.00182024	0.000299323	0.00309713	0	0	0.000808027	0.000389494	1.3637e-05	0.0040752	0.00996241	7.64501e-05	0.000257409	0
k__Bacteria;p__Cyanobacteria;c__Synechococcophycideae;o__Pseudanabaenales;f__Pseudanabaenaceae	0.00353552	0	0.00168786	0.00176888	0.001356	0.0388733	0.0419132	0.0314422	0	0	0	0.00143126	1.05543e-05	0.000214706	0.00133134	0.00111581	0.0372287	0.00573219	0.00969582	0.00138944	0	0.0011907	0.0011852	1.26867e-05	0	0	0.000922071	0.0445311	0.0329307	0.0130416	0.0163129	0.00396127	0.00754748	0.0081913	0.00909279	0.00766881	0.0122005	0.0182213	0.0126363	0.00814871	0.0106047	0.0123496	0.010017	0.00542752	0.0132542	0.0067448	0.00515492	0.00772227	0.00730187
k__Bacteria;p__Cyanobacteria;c__Synechococcophycideae;o__Synechococcales;f__Acaryochloridaceae	1.41421e-05	0	0	0	0.00062957	0.00960371	0.0117601	0.0131651	0	0	0	0	0.000749356	0	0	0	0.0110153	0.00158451	0.00214557	0.00167029	0	0	0	0	0	0	0.000705113	0.0104787	0.0084738	0.00235065	0.00535772	0.00246277	0.00153548	0.00443294	0.00395149	0.00407756	0.000504255	0.00173358	0.00156921	0.0038854	0.00315012	0.00101305	0.00250674	0.00170462	0.00338515	0.00515259	0	0.00334632	0.00280202
k__Bacteria;p__Cyanobacteria;c__Synechococcophycideae;o__Synechococcales;f__Chamaesiphonaceae	0	0	0	0.000875852	0	0.00788124	0.00269783	0.0063545	0	0	0	0	0	8.84084e-05	0	0.000247958	0.0096285	0.000803905	0.00217273	5.91252e-05	0	0	0	0	0	0	6.77994e-05	0.00877801	0.00467322	0.000418145	0.00402728	0.00458674	0.000767741	0.00400617	0.00155003	0.000211983	0.000184484	0.00162133	0.00227123	0	0.00174767	0.00496876	0.0010786	0.00137734	0.000859308	0.00194604	0	0	0.00111606
k__Bacteria;p__Cyanobacteria;c__Synechococcophycideae;o__Synechococcales;f__Synechococcaceae	0	0	0	0.000944547	0	4.95675e-05	0	0	0	0	0	0	0	0.000997752	1.10945e-05	2.75509e-05	0.000360787	0.000186413	0	0.000857316	0	0	4.38962e-05	0	0	0	0	0	0	0.000802387	0	0	0.00108665	0	0	0	0.000541152	0.00178346	2.753e-05	0.000366101	0.00111117	0.000675366	4.99351e-05	1.3637e-05	1.30198e-05	9.95135e-05	0	0	0
k__Bacteria;p__Deferribacteres;c__Deferribacteres;o__Deferribacterales;f__Deferribacteraceae	0.00141421	0.00240344	0.0033007	0.00120215	0.00256671	0.000817864	0.00175881	0.00029885	0.00493104	0.00322142	0	0.00410452	0.00349348	0.00279118	0.00112054	0.00111581	0.00387846	0.00375156	0.00604291	0.00792278	0.00534117	0.00434527	0.0130957	0.00794184	0.00462015	0.00844455	0.00661722	0.000523279	0.00363983	0.00753792	0.0034999	0.000560312	0.00576396	0.00835651	0.00719346	0.00740695	0.00623555	0.00298076	0.00836912	0.00734565	0.00787529	0.00560795	0.00819934	0.0134052	0.0141395	0.00921053	0.00871531	0.00681276	0.00687444
k__Bacteria;p__Elusimicrobia;c__Elusimicrobia;o__Elusimicrobiales;f__Elusimicrobiaceae	0.000791956	0.00292046	0.00481977	0.00257604	0.00225193	0.000557635	0.00296612	0.000283121	0.00320085	0.00338501	0	0.00138394	0.00141428	0.00180606	0.000765518	0.00115714	0.00361914	0.00537102	0.0064503	0.00486305	0.00426079	0.00686584	0.00245819	0.00696497	0.00129864	0.00378848	0.0063189	0.00019623	0.00144675	0.00600095	0.00413515	0.00487341	0.00161816	0.00425397	0.00332929	0.00614752	0.00218921	0.00593657	0.00439104	0.00581038	0.00269702	0.00511349	0.00808948	0.0101732	0.0132412	0.0472247	0.00306893	0.00648671	0.000653013
k__Bacteria;p__Firmicutes;c__Bacilli;o__Bacillales;f__[Exiguobacteraceae]	0	0	0	0	0	0	0	0	0	0	0	0	0	1.26298e-05	0	5.51017e-05	0	0	0	0	0	0	0	0	0	0	0	3.9246e-05	0.00043632	0	0	0	0	0	0	0	0	0	0	0	0	0	0	0	0	0	0	3.43212e-05	0
k__Bacteria;p__Firmicutes;c__Bacilli;o__Bacillales;f__Bacillaceae	0.00140007	0.000391258	0.00133153	0.000532381	0.000484285	0.0004585	0.000387533	0.000424682	0	0	0	0	0	0	0.00052144	0.000220407	0.000496082	1.16508e-05	4.07387e-05	0	0	0.000108245	0	1.26867e-05	0.000624344	0.000708533	0	0.000274722	0	0	0	0	0	0.00107382	0.00053487	0	0.00138978	0	0.00013765	0.00106287	1.07881e-05	3.61803e-05	0	0	0.001315	0	7.64501e-05	5.14818e-05	7.12378e-05
k__Bacteria;p__Firmicutes;c__Bacilli;o__Bacillales;f__Planococcaceae	0	0	0	0	0	0	0	0	0	0	0	0	0	0	0	0	0	0	0	0	0	0	0	0	0	0	0	0	0	0	0	0	0	0	0	0	0	0	0	0	0	0	0	0	0	0	0	0	0
k__Bacteria;p__Firmicutes;c__Bacilli;o__Bacillales;f__Staphylococcaceae	1.41421e-05	9.78145e-05	3.7508e-05	6.86943e-05	0	0	0.000476964	0	1.23585e-05	0.000742437	4.94303e-05	0	0	2.52595e-05	1.10945e-05	0	0.000236766	0	0	0	0	0	0	0	0	0	0	1.3082e-05	2.29642e-05	0	0	0	2.36228e-05	0	0	0	0	0	0	0	0	2.41202e-05	9.98702e-06	0	1.30198e-05	0	1.09214e-05	6.86424e-05	2.37459e-05
k__Bacteria;p__Firmicutes;c__Bacilli;o__Gemellales;f__Gemellaceae	0	0	0	0	0	0	0	0	0	0	0	0	0	0	0	0	0	0	0	0	0	0	0	0	0	0	0	0	0	0	0	0	0	0	0	0	0	0	0	0	0	0	0	0	0	0	0	0	0
k__Bacteria;p__Firmicutes;c__Bacilli;o__Lactobacillales;f__Carnobacteriaceae	0.000254557	9.78145e-05	3.7508e-05	0.000206083	0	0.000334581	0.000268292	0.000487598	0.000173019	0.000163588	1.23576e-05	0	3.16629e-05	0	0	0.000220407	2.25492e-05	0.000128159	0.000380228	0	0	0.000695862	1.46321e-05	0	3.74607e-05	0	0	0.000248558	0	0	0	0	0	0.000853548	4.36629e-05	0	0.000578049	3.74153e-05	9.6355e-05	0.00103926	1.07881e-05	3.61803e-05	0	4.0911e-05	0	0	0.000502386	0.000120124	0
k__Bacteria;p__Firmicutes;c__Bacilli;o__Lactobacillales;f__Enterococcaceae	7.07104e-05	1.39735e-05	0	0	0.00121071	0	0.000417344	0	0	0	0	0	0	0.000239966	0	0	0.000901967	0	0.00241716	0	0.0019908	0.00205666	0	0	0.000749213	0	0	0	0	0.000293832	0.000275677	0	0	0	0.000818679	0.00109733	0	0	0.00118379	0.000295243	0.000884622	3.61803e-05	4.99351e-05	5.45479e-05	6.50991e-05	0.000254312	8.73715e-05	5.14818e-05	0
k__Bacteria;p__Firmicutes;c__Bacilli;o__Lactobacillales;f__Lactobacillaceae	0	0	0	0	0	6.19594e-05	2.98103e-05	0	0	0	0	0	0	0	0	0	0.000157844	0	0	0	0	7.7318e-05	0	0	0	0	0	0	0	0	0	0	0	0	0	0	0	0	0	0	0	0	0	0	0	0	0	0	0
k__Bacteria;p__Firmicutes;c__Bacilli;o__Lactobacillales;f__Leuconostocaceae	0.000268699	0.00181656	0.00046885	6.86943e-05	0	0.000408932	0.000655826	0.0005977	0	0	0	0	0	1.26298e-05	0.000221889	0.000619894	7.89221e-05	0	0.000108637	0.000694722	3.6417e-05	0	1.46321e-05	0	0	0	0	0.00019623	0.000332981	0.000203422	0	0	0	0.000894848	0	0	3.68967e-05	1.24718e-05	0.00071578	0.000188956	0	1.20601e-05	1.9974e-05	0.000109096	1.30198e-05	0.000309598	0.000447779	1.71606e-05	0
k__Bacteria;p__Firmicutes;c__Bacilli;o__Lactobacillales;f__Streptococcaceae	0.0118228	0.0131491	0.00727655	0.00710986	0.00675578	0.00591093	0.00773576	0.00335027	0.00895991	0.00523481	0.0097872	0.00282703	0.00303964	0.00167976	0.00278471	0.00433926	0.00569367	0.00424089	0.00600217	0.00257195	0.0029255	0.00499474	0.0026923	0.00668587	0.00511962	0.00647801	0.00214246	0.00550752	0.0068663	0.00506295	0.00564538	0.00714072	0.00248039	0.00437787	0.00376592	0.00548663	0.00356668	0.00230728	0.0058226	0.0037673	0.00512433	0.00493258	0.00221712	0.00507296	0.00246075	0.00182441	0.00601771	0.0055772	0.00718314
k__Bacteria;p__Firmicutes;c__Clostridia;o__Clostridiales;f__[Acidaminobacteraceae]	0	0	0	0	0	0	0	0	0	0	0	0.000484972	0	0	7.76613e-05	0.000206631	1.12746e-05	0	0	0	0	0	0	0	0	0	0	0	0	0	0	0	0	0	0	0	0	0	0	0	0	0	0	0	0	0	0	0	0
k__Bacteria;p__Firmicutes;c__Clostridia;o__Clostridiales;f__[Mogibacteriaceae]	0	0	0	0	0	0	0	0	0	0.00101928	0	0	0.00121375	0	0.00188606	0.00389845	0.00189413	0	0.000760456	0.000739066	0.00105609	0	0	0	0	0.000722993	0	0	0	0	0	0	0	0.000674578	0	0.00119708	0.000491957	0.00069842	0	0.000460579	0	0.000808027	0	4.0911e-05	0.00135406	8.84564e-05	0.0001529	0.00199063	0.000344316
k__Bacteria;p__Firmicutes;c__Clostridia;o__Clostridiales;f__[Tissierellaceae]	1.41421e-05	0	0	0	0	0	0	0	0	0	0	0	0	0	0	0	0	0	0	0	0	0	0	0	0	0	0	0	0	0	0	0	0	0	0	0	0	0	0	0	0	0	0	0	0	0	0	0	0
k__Bacteria;p__Firmicutes;c__Clostridia;o__Clostridiales;f__Christensenellaceae	0	0	1.8754e-05	0.00206083	0.00295414	0.000631986	0.0005813	0.00015729	0.00436255	0.00312075	0.00045723	2.36572e-05	0.00215308	0.00103564	0.0022078	0.0031959	0.00585151	0.00535937	0.00734655	0.00539518	0.00466138	0.0050566	0.00490175	0.00447839	0.00324659	0.00423674	0.00648162	0.000627935	0.00225049	0.00723278	0.00390742	0.00776618	0.00483086	0.00556183	0.00431171	0.00435189	0.00654302	0.0043776	0.0118654	0.00387359	0.00194185	0.00651246	0.00522321	0.00257739	0.00929615	0.00843653	0.00892282	0.0057488	0.00283764
k__Bacteria;p__Firmicutes;c__Clostridia;o__Clostridiales;f__Clostridiaceae	0.000254557	0.000614834	7.50159e-05	0.000549554	0.00130757	0.000557635	0.000104336	0.000251663	3.70755e-05	0	2.47152e-05	0.000828001	0	0.00053045	0.00229656	0.0088576	0.00103726	5.8254e-05	0.00130364	0.00144857	0	0.00176285	4.38962e-05	0.0017127	0.00313421	0.00151828	0.00309165	0.000209312	0.000918569	0	0	0.00110759	0	0.00122525	0.000654943	0.00345408	2.45978e-05	0.00180841	0.00103238	0.000649535	3.23642e-05	0.000313563	8.98832e-05	0.00185463	0.00272114	0.000464396	0.00038225	0.000463336	0.00150787
k__Bacteria;p__Firmicutes;c__Clostridia;o__Clostridiales;f__Dehalobacteriaceae	0	0	0	0	0	0	0	0	0	0	0	0	0	0	0	0.000371937	0	0	0	0	0	0	0	0	0	0	0	0	0	0	0.000191775	0	0	0	0	0	0	1.24718e-05	0	0	0	3.61803e-05	0	0	1.30198e-05	0	0	1.71606e-05	0
k__Bacteria;p__Firmicutes;c__Clostridia;o__Clostridiales;f__EtOH8	0	0	0	0	0	0	0	0	0	0	0	0	0	0	0.00217452	0	0	0	0	0	0	0	0	0	0	0	0	0	0	0	0	0	0	0	0	0	0	0	0	1.18097e-05	0	0	0	0	0	0	0	0	0
k__Bacteria;p__Firmicutes;c__Clostridia;o__Clostridiales;f__Eubacteriaceae	0	0	0	0	0	0	0	0	0	0	0	0	0	0	0	0	0	0	0	0	0	0	0	0	0	0	0	0	0	0	0	0	0	0	0	0	0	0	0	0	0	0	0.000439429	0	0	0	0	0	0
k__Bacteria;p__Firmicutes;c__Clostridia;o__Clostridiales;f__Lachnospiraceae	0.0136895	0.00391258	0.00722028	0.010682	0.0136326	0.00966567	0.0108807	0.00328735	0.0208488	0.0269542	0.0152987	0.00825635	0.0227023	0.0213569	0.0256948	0.0149326	0.0210948	0.0231851	0.0387968	0.0271385	0.0430692	0.0354116	0.0479932	0.0200069	0.0317791	0.0284859	0.0359201	0.0010858	0.0122399	0.0318921	0.0266568	0.018373	0.0223235	0.0269418	0.032638	0.0287175	0.0282752	0.0259039	0.0276814	0.0282252	0.029678	0.0307653	0.0360032	0.0398064	0.0283311	0.032165	0.0288654	0.0280576	0.0203859
k__Bacteria;p__Firmicutes;c__Clostridia;o__Clostridiales;f__Peptostreptococcaceae	0	0	0	0	0	0	0	0	0	0	0	0	0	0	2.21889e-05	0	0	0	0	0	0	0	0	0	0	0	0	0	0	0	0	0	0	0	0.000491207	0	0	0	0	0	0	0	0	0.000559116	0	0	0	0	0
k__Bacteria;p__Firmicutes;c__Clostridia;o__Clostridiales;f__Ruminococcaceae	0.00362037	0.00581298	0.00647012	0.0130004	0.0110175	0.00752187	0.00626015	0.00127405	0.0333556	0.0190643	0.015966	0.00613903	0.0167286	0.0111773	0.0107173	0.0104142	0.0103501	0.0141091	0.027132	0.0236944	0.0286602	0.0272933	0.0302884	0.00967992	0.0221767	0.0325057	0.0241095	0.00205387	0.0100354	0.0348417	0.019621	0.012809	0.0156265	0.0202236	0.0270273	0.0338674	0.0285458	0.026515	0.0140265	0.0159904	0.0216517	0.0239876	0.0312094	0.0313378	0.0216259	0.0248341	0.0264408	0.027028	0.0182962
k__Bacteria;p__Firmicutes;c__Clostridia;o__Clostridiales;f__Veillonellaceae	0	0	0	0.00109911	0.00116228	0	0	0	0	0	0	0	0	0.000479931	0.000432684	0	0.000259316	1.16508e-05	0	0	0	0.000896889	0	0.000786572	0	0	0	0	0	0	0	0.000716678	0.000555136	0	0	0.00108486	0.000209082	0.00034921	0	0.000401531	0.000377582	0.000337683	0.000279636	0.00107732	0.000481733	0.000740823	0.000731737	5.14818e-05	0
k__Bacteria;p__Firmicutes;c__Erysipelotrichi;o__Erysipelotrichales;f__Erysipelotrichaceae	0	0	0	0	0	0	0	0	0	0	0	0	0	0	0	0	0	0	0	0	0	0	0	0	0	0	0	0	0	0	0	0	0	0	0	0	9.83913e-05	0	0	0	0	0	0	0	2.60396e-05	0	0	0	0
k__Bacteria;p__Fusobacteria;c__Fusobacteriia;o__Fusobacteriales;f__Fusobacteriaceae	0.00132935	0	0	0	0.000677999	0	0	0.000204476	0	0.00598983	0	0	0.00142483	0.00127561	0.000366117	0	0.000259316	0.00129324	0.0039924	0.00184766	0	0	0.00418477	0.00192837	0	0	0	2.6164e-05	0	0.00137875	0.000803059	0	0	0.00287728	0.000665859	0.000586071	0.00405864	0.00142178	0.00101861	0.000578676	0.00206052	0.00219494	0.00313592	0.00358653	0.000950447	0.00479876	0.00419383	0.00236816	0.000344316
k__Bacteria;p__Fusobacteria;c__Fusobacteriia;o__Fusobacteriales;f__Leptotrichiaceae	0	0	0	0	0	0	0	0	0	0	0	0	0	0	0	0.00108826	0	0	0	0	0	0	0	0	0	0	0	0	0	0	0	0	0	0	0	0	0	1.24718e-05	0	0	0	0	3.99481e-05	8.18219e-05	2.60396e-05	2.21141e-05	7.64501e-05	0.000600621	0
k__Bacteria;p__Gemmatimonadetes;c__Gemmatimonadetes;o__Gemmatimonadales;f__A1-B1	0	0	0	0	0	0.000545243	0.00107317	0.000865093	0	0	0	0	0	0	0	0	0.00134168	0	0	0	0	0	0	0	0	0	0	0	0	0	0	0	0	0	0	0	0	0	0	0	0	0	0	0	0	0	0	0	0
k__Bacteria;p__Gemmatimonadetes;c__Gemmatimonadetes;o__Gemmatimonadales;f__Ellin5301	0	0	0	0	0	0	0	0	0	0	0	0	0	0	0	0.000110203	0	0	0	0	0	0	0	0	0	0	0	0	0	0	0	0	0	0	0	0	0	0	0	0	0	0	0	0	0	0	0	0	0
k__Bacteria;p__Gemmatimonadetes;c__Gemmatimonadetes;o__Gemmatimonadales;f__Gemmatimonadaceae	0	0	0	0	0	6.19594e-05	0.000402438	4.71869e-05	0	0	0	0	0	0	0	1.37754e-05	5.6373e-05	0	0	0	0	0	0	0	0	0	0	0	0	0	0	0	0	0	0	0	0	0	0	0	0	0	0	0	0	0	0	0	0
k__Bacteria;p__Lentisphaerae;c__[Lentisphaeria];o__Victivallales;f__Victivallaceae	0	0	0	0	0.00079907	0	0	6.29158e-05	0.00140887	0	0	0	0	0.000947233	0.00062129	0	0.000338238	0.0014447	0	0.00133032	0.000764758	0.000278345	0.00184364	0.00177613	0.00114879	0.00109895	0	2.6164e-05	0	0	0	0	0.00173628	0.000881082	0.00231413	0	6.14946e-05	0	0.000646955	0.000980207	0	2.41202e-05	7.98961e-05	0.000613664	0	0.000641309	0	0.00156162	0
k__Bacteria;p__NC10;c__12-24;o__Methylomirabiliales;f__Methylomirabiliaceae	0	0	0	0	0	0	0	0	0	0	0	0	0	0	0	0	0	0	0	0	0	0	0	0	0	0	0	0	0	0	0	0	0	0	0	0	0	0	0	0	0	0	0	0	0	0	0	0	0
k__Bacteria;p__Nitrospirae;c__Nitrospira;o__Nitrospirales;f__[Thermodesulfovibrionaceae]	0	0	0	0	0	0.00210662	0.00061111	0.00128977	0	0	0	2.36572e-05	0	0	0.000532535	0.00436681	0.000169119	0	2.71592e-05	0	0	0	0	0	0	0	0	0.00013082	0	0	0	0	0	0	0	0	0	0	1.3765e-05	0	0	0	0.00106861	0	0	0	0	0	0
k__Bacteria;p__Nitrospirae;c__Nitrospira;o__Nitrospirales;f__0319-6A21	0	0	0	0	0	8.67432e-05	0.000223577	0.000125832	0	0	0	0	0	0	0	1.37754e-05	0	1.16508e-05	0	0	0	0	0	0	0	0	0	0	0	2.26024e-05	0	0	0	0	0	0	0	0	0	0	0	0	0	0	0	0	0	0	0
k__Bacteria;p__Nitrospirae;c__Nitrospira;o__Nitrospirales;f__FW	0	0	0	0	0	0.00161094	0.00163956	0.00124259	0	0	0	1.18286e-05	0	0	0.000221889	0.00362294	9.01967e-05	0	5.43183e-05	0	0	0	0	0	0	0	0	0	0	4.52049e-05	8.39017e-05	0	0	0	0	0	0	0	0	0	0	0	0	0	0	0	0.000709894	0	0
k__Bacteria;p__Nitrospirae;c__Nitrospira;o__Nitrospirales;f__Nitrospiraceae	0.00128693	0	0.000431342	0.00140823	0.001695	0.00282535	0.00061111	0.00100665	8.65095e-05	0.00528515	0.000173006	0.000425829	5.27716e-05	0.00145242	8.87558e-05	0.00309947	0.00054118	0.00154956	0	0.000635596	0.0022093	0.00224222	0.00178511	0.00142091	0.00229759	0.00098327	0.000189838	0	4.59284e-05	0	0.000910932	0.002137	0.000826798	0	1.09157e-05	0	0	1.24718e-05	0.000894725	0.00211394	0.000938562	3.61803e-05	1.9974e-05	4.0911e-05	0.000351535	0.000342769	0.000851872	0.00132137	0.000937964
k__Bacteria;p__Planctomycetes;c__Phycisphaerae;o__Phycisphaerales;f__Phycisphaeraceae	0	0	0	0	0	0	0	0	0	0	0	0	0	0	0	0	0	0	0	0	0	0	0	0	0	0	0	0	0	0	0	0	0	0	0	0	0	0	0	0	0	0	0	0	0	0	0	0	0
k__Bacteria;p__Planctomycetes;c__Planctomycetia;o__Gemmatales;f__Gemmataceae	0	0.00194232	0.000543866	0.00147693	0.00138021	0.00685271	0.00661788	0.00641742	0.000926887	0.00334726	0	0.00110006	0.00271246	0.00304377	0.00107616	0.00185968	0.00855742	0.0116158	0.00600217	0.0103321	0.00576603	0.00159275	0.00870609	0.00563287	0.00645572	0.00229912	0.00536971	0.00202771	0.000975979	0.002814	0.00419508	0.00375279	0.000318908	0.00287728	0.00343845	0.00359125	0.000664141	0.00483905	0.00517564	0.00658982	0.00251362	0.00346125	0.00320583	0.00305468	0.00229149	0.00402477	0.00357131	0.0045304	0.00205402
k__Bacteria;p__Planctomycetes;c__Planctomycetia;o__Gemmatales;f__Isosphaeraceae	0.00048083	0.00106199	0.00151907	0.00113346	0.000702213	0.000123919	0	0	0.00200208	0.000830523	0	1.18286e-05	0	0	0.000876463	0.000702547	0.000608828	0.000943715	0.00104563	0.000502565	0	0.000293808	0	0.000761199	1.24869e-05	0.000592854	0.00139667	0.000156984	0.000264089	0.000282531	0.000659227	0	1.18114e-05	0.000523142	0.000851426	0.000236923	0.000799429	0.00125965	0.00436351	0.000200765	0	0.000566825	0.000609208	0.00133642	0.000807229	0.00130473	0.00174743	0.00151013	0
k__Bacteria;p__Planctomycetes;c__Planctomycetia;o__Pirellulales;f__Pirellulaceae	0.00120208	0.000628808	0.00313192	0.00154562	0.00457649	0.00919478	0.00645392	0.00860374	0.00491868	0.00442946	0.00197721	0.00225926	0.00205809	0.00320796	0.00250735	0.00597854	0.0128418	0.00638464	0.00917979	0.00631162	0.00707705	0.00278345	0.00194607	0.00413585	0.0080915	0.00433796	0.00321369	0.00714276	0.00510954	0.00657731	0.00660426	0.00886074	0.00366153	0.00342796	0.00311098	0.00361619	0.0044891	0.00362929	0.0111909	0.0049837	0.00322563	0.00746521	0.00388495	0.0156416	0.0106893	0.0129368	0.0115767	0.00343212	0.00404868
k__Bacteria;p__Planctomycetes;c__Planctomycetia;o__Planctomycetales;f__Planctomycetaceae	0.00127279	0	1.8754e-05	0.00161432	0.0011865	0.00200748	0.0023252	0.00198185	0.00102576	0.000830523	0.00127283	0.000993601	4.22172e-05	0.000783046	0.000698952	0.00253468	0.00470151	0.00356515	0.00109995	0.00697678	0.00138385	0.0010206	0.00365802	0.00395824	0.000524449	0.00289197	0.00134243	0.000549443	0.00206678	0.0018308	0.00269684	0.00372672	0.000496079	0.000302872	0.00261977	0.000847933	0.00179564	7.48307e-05	0.00323478	0.00161793	0.000291278	0.00358185	0.000978728	0.000940952	0.00190089	0.00294118	0.00418291	0.00312323	0.00208964
k__Bacteria;p__Proteobacteria;c__Alphaproteobacteria;o__Caulobacterales;f__Caulobacteraceae	7.07104e-05	1.39735e-05	0	0	0	6.19594e-05	2.98103e-05	7.86448e-05	0	0	0	0	0	0.000315744	7.76613e-05	0.000606119	0.000236766	0	0	8.86879e-05	0	0	0	0	0	0	0	0	0.000195196	0	0	0	0	0	0	0	0	0	0	0	0	0	9.98702e-06	0	0	0	0	0	0
k__Bacteria;p__Proteobacteria;c__Alphaproteobacteria;o__Rhizobiales;f__Aurantimonadaceae	0	0	0	0	0	0	0	0	0	0	0	0	0	0	0	0	0	0	0	0	0	0	0	0	0	0	0	0	0	0	0	0	0	0	0	0	0	0	0	0	0	0	0	0	0	0	0	0	0
k__Bacteria;p__Proteobacteria;c__Alphaproteobacteria;o__Rhizobiales;f__Beijerinckiaceae	0	0	0	0	0	0	0	0	0	0.00071727	0	0	0	0	0	0	0.00155589	0	0	0.000694722	0.00237925	0	0	0	0	0	0	0.000117738	0	0	0	0	0.000720495	0	0	0.000922751	0.00151277	1.24718e-05	0	0	0	0.000265322	1.9974e-05	0.000109096	0.000273416	2.21141e-05	0	0.000120124	0
k__Bacteria;p__Proteobacteria;c__Alphaproteobacteria;o__Rhizobiales;f__Bradyrhizobiaceae	0.00552955	0.00313007	0.00189415	0.00491164	0.00208243	0.00159855	0.00123713	0.00149425	0.00336151	0.000943776	0.00284224	0.00119469	0.00162536	0.000707267	0.00166417	0.00292039	0.00186031	0.00298261	0.000461706	0.00174419	0.000837592	0.00094328	0.00172659	0.00267688	0.000686779	0.000578394	0.000352557	0.00155676	0.00127451	0.000259928	0.000155817	0.00129002	0.000755929	9.63683e-05	0.00307823	0.000735707	0.00130368	0.00241953	0.00105991	0.00322405	0.00297751	0.000120601	0.000259662	0.00102277	0.000169258	0.000906678	6.55287e-05	0.000377533	0.00200653
k__Bacteria;p__Proteobacteria;c__Alphaproteobacteria;o__Rhizobiales;f__Hyphomicrobiaceae	0.000608109	0.00195629	0.00103147	0.00202648	0.00145285	0.00555156	0.00576828	0.00729824	0.00244698	0.00323401	0.00767406	0.00214097	0.000886562	0.000783046	0.00148666	0.00316835	0.00475788	0.00221365	0.00529603	0.00473002	0.00217288	0.000185563	0.00441889	0.00341271	0.00143599	0.000910971	0.00230518	0.00329666	0.00420245	0.00224894	0.00462658	0.00122487	0.00146461	0.00385473	0.0027071	0.00315481	0.00184484	0.00518826	0.00217487	0.000637725	0.00327957	0.0025688	0.00463398	0.00264557	0.00277322	0.0018797	0.000698972	0.00139001	0.000403681
k__Bacteria;p__Proteobacteria;c__Alphaproteobacteria;o__Rhizobiales;f__Methylobacteriaceae	0	0	1.8754e-05	0	0	0.000619594	0.000119241	9.43738e-05	0	0	4.94303e-05	0	0.000158315	0	0	0	1.12746e-05	0	0.000176534	0	0	0	0	0	2.49738e-05	1.44599e-05	0	9.15739e-05	0	2.26024e-05	0.000815045	0	0	0	0	0	0	0	2.753e-05	0	0	0	0	0	0	1.10571e-05	0	0	0
k__Bacteria;p__Proteobacteria;c__Alphaproteobacteria;o__Rhizobiales;f__Methylocystaceae	0	0	0	0	0	9.9135e-05	0	6.29158e-05	0.000444906	0.00071727	0	0	0	0.000151557	2.21889e-05	0.000275509	7.89221e-05	0	0.000814775	0.000753847	0	0	0	0	0	0.00202438	0	2.6164e-05	0.000206678	0	0	0.000964257	0	0	0	0	0.000811728	6.23589e-05	1.3765e-05	0	0	0.00114571	0.000129831	0.000109096	1.30198e-05	0.00100619	0.000611601	0.000326052	0
k__Bacteria;p__Proteobacteria;c__Alphaproteobacteria;o__Rhizobiales;f__Phyllobacteriaceae	0.000113137	0.000642781	5.6262e-05	0.00255886	0.000121071	0.000867432	0.000968833	0.00141561	3.70755e-05	0.000339759	8.65031e-05	2.36572e-05	0.000232195	0	0.000543629	0.000358161	0.000913242	0.000652445	0.00032591	5.91252e-05	0	0	0.000395066	0.000482093	4.99476e-05	0	0.000149159	0.000954985	0.00165342	0.00113012	0.00124654	0.000299702	7.08684e-05	0.000770946	0.000141904	0.00229441	0.00130368	4.98871e-05	0.00016518	0.000637725	0.00152112	0.000156781	9.98702e-06	0	5.20793e-05	1.10571e-05	0	0.000171606	2.37459e-05
k__Bacteria;p__Proteobacteria;c__Alphaproteobacteria;o__Rhizobiales;f__Rhizobiaceae	5.65683e-05	0.000461126	0.000937699	0.000789984	4.84285e-05	0.000185878	0.000298103	0.000471869	0.000667359	0.000402678	2.47152e-05	2.36572e-05	0	0.000858824	0.000787707	0.000674996	0.000653926	5.8254e-05	0.000149375	0	0.000303475	0.000340199	0	0.000101493	0.000137356	0.000159058	0.000271197	7.84919e-05	0	0.000576362	0.000839017	2.6061e-05	5.9057e-05	0.000426774	4.36629e-05	1.24696e-05	0.00191863	0.000236964	0.000151415	0.000129907	0.000107881	0	3.99481e-05	0.000927315	0	2.21141e-05	0.000251193	0.000102964	0.000273078
k__Bacteria;p__Proteobacteria;c__Alphaproteobacteria;o__Rhizobiales;f__Rhodobiaceae	0	0	0	0	0	0	0	0	0	0	0	0	0	0	0	4.13263e-05	0	0	0	0	0	0	0	0	0	0	0	0	0	0	0	0	0	0	0	0	0	0	0	0	0	0	0	0	0	0	0	0	0
k__Bacteria;p__Proteobacteria;c__Alphaproteobacteria;o__Rhizobiales;f__Xanthobacteraceae	0	0	0	0	0	0	1.49051e-05	3.14579e-05	1.23585e-05	0	0	0	0	0	1.10945e-05	0	0	0	0	0	0	0	0	0.0016112	0	0	0	1.3082e-05	0	0	0	0	0	0	0	0	0	0	1.3765e-05	0	0	0	0	0	0	0	0	0	0
k__Bacteria;p__Proteobacteria;c__Alphaproteobacteria;o__Rhodobacterales;f__Hyphomonadaceae	0	0	0	0	0.00111386	0.00568787	0.00165447	0.00270538	0	0	0	0	0	5.05191e-05	2.21889e-05	0.000206631	0.00125148	0.000186413	5.43183e-05	0	0	0	0.000921821	0	0	0	0	0.00201463	0.00189455	0.0018873	0.00121058	0.00385703	0.000637815	0	0	0.00273084	0	0.00316783	0	0	0	0	2.99611e-05	0	0.000507773	0	0	0.000772227	0
k__Bacteria;p__Proteobacteria;c__Alphaproteobacteria;o__Rhodobacterales;f__Rhodobacteraceae	8.48524e-05	0	1.8754e-05	0.000326298	0.00167078	0.0104216	0.0123862	0.0205735	0.00144594	0	0.00143348	0.0001656	0.00160426	0.00170502	0.00772175	0.00438059	0.016258	0.00816721	0.00570342	0.00270498	0.00118962	0.00191749	0.00190217	0	0.00307177	0.00284859	0.0019255	0.0121662	0.00926606	0.00491603	0.00456665	0.00174609	0.00185439	0.00547923	0.00169194	0.00274331	0.00688739	0.00864295	0.00246394	0.00259814	0.00370031	0.00659688	0.00458404	0.00473203	0.0067703	0.00287483	0.00623614	0.00473633	0.0039537
k__Bacteria;p__Proteobacteria;c__Alphaproteobacteria;o__Rhodospirillales;f__Acetobacteraceae	0	0	0	0	0	9.9135e-05	0.000193767	7.86448e-05	0	0	0	0.000106457	0	0	0.000144228	0.000179081	0.000315689	0.000104857	6.78979e-05	0	0	0	0	0	0	0	0.000162718	0	0	0.000282531	0	0	0	0	0	0	0	0	0	0	0	0	0.000878857	0	0	1.10571e-05	0	0	0
k__Bacteria;p__Proteobacteria;c__Alphaproteobacteria;o__Rhodospirillales;f__Rhodospirillaceae	0.00033941	0.000489073	0.000356326	0.000326298	0.0001695	0.000879824	0.00128184	0.00121113	0.000333679	8.80858e-05	0.000210079	2.36572e-05	0.00197366	0	0.000965219	0.000798975	0.000383336	0.000745651	0.0017925	0.000147813	0.000631229	1.54636e-05	0.00141931	5.07466e-05	2.49738e-05	5.78394e-05	2.71197e-05	0.00154367	0.00167639	0.000282531	0	0.00108153	3.54342e-05	0.00104628	0.00128805	0.00159611	0.00166035	6.23589e-05	8.259e-05	0.00283433	0.00356006	0.00156781	0.000179766	9.54589e-05	0.00149728	0.000851393	6.55287e-05	0.000995315	1.1873e-05
k__Bacteria;p__Proteobacteria;c__Alphaproteobacteria;o__Rickettsiales;f__Anaplasmataceae	0	0	0	0	0	0	0	0	0	0	0	0	0	0	0.000133134	0.000427038	0	0	0	0	0	0	0	0	0	0	0	0	0	0	0	0	0	0	0	0	0	0	0	0	0	0	0	0	0	0	0	0	0
k__Bacteria;p__Proteobacteria;c__Alphaproteobacteria;o__Rickettsiales;f__mitochondria	0	0	0	0	0	0	0	0	0	0	0	0	0	0.000328374	0.00130915	0.000798975	0	0	0	0	0	0	0	0	0	0	0	0	0	0	0	0	0	0	0	0	0	0	0	0	0	0	0	0	0	0	0	0	0
k__Bacteria;p__Proteobacteria;c__Alphaproteobacteria;o__Rickettsiales;f__Rickettsiaceae	0.00182433	0	1.8754e-05	0.000412166	0.000460071	0.000173486	0.000372628	0.000361766	0.000284245	0.000880858	4.94303e-05	0	0	0	1.10945e-05	0	9.01967e-05	5.8254e-05	0	0	0.00012139	6.18544e-05	7.31604e-05	0	0	0	0	0.000117738	0	0	0.00135441	0	0	0	0	0	0.00131598	0	0.0107092	0.00113373	0.0011759	7.23606e-05	0.00056926	0	0	6.63423e-05	1.09214e-05	0	1.1873e-05
k__Bacteria;p__Proteobacteria;c__Alphaproteobacteria;o__Sphingomonadales;f__Erythrobacteraceae	0	0	0	0	0	1.23919e-05	0	6.29158e-05	0	0	0	0	0	0	0	0	0	0	0	0	0	0	0	0	0	0	0.000189838	6.54099e-05	0	0	0	0	0	0	0	0	0	0	1.3765e-05	0	0	0	0	0	0	0	0	0	0
k__Bacteria;p__Proteobacteria;c__Alphaproteobacteria;o__Sphingomonadales;f__Sphingomonadaceae	0.0092772	0.00895702	0.00731405	0.00796854	0.0073127	0.00431237	0.00795934	0.0065747	0.00766227	0.00748729	0.00861323	0.0038088	0.00505552	0.00328374	0.00664559	0.00931219	0.00780202	0.00890121	0.00506518	0.00938613	0.0042001	0.0139018	0.00678928	0.008462	0.0114505	0.0113365	0.0112411	0.00481417	0.0071878	0.0129738	0.00891755	0.00731011	0.0118232	0.00710372	0.0116907	0.0039778	0.00915039	0.0137439	0.00461128	0.005586	0.00579319	0.00605417	0.00402477	0.00507296	0.00937427	0.00569438	0.00992759	0.00806548	0.00898783
k__Bacteria;p__Proteobacteria;c__Betaproteobacteria;o__A21b;f__EB1003	0	0	0	0	0	0	0	0	0	0	0	0	0	0	0	0	0	0	0	0	0	0	0	0	0	0	0	0	0	0	0	0	0	0	0	0	0	0	0	0	0	0	0	0	0	0	0	0	0
k__Bacteria;p__Proteobacteria;c__Betaproteobacteria;o__A21b;f__UD5	0	0	0	0	0	8.67432e-05	2.98103e-05	3.14579e-05	0	0	0	0	0	0	0	0.000123979	0	0	0	0	0	0	0	0	0	0	0	0	0	0	0	0	0	0	0	0	0	0	0	0	0	0	0	0	0	0	0	0	0
k__Bacteria;p__Proteobacteria;c__Betaproteobacteria;o__Burkholderiales;f__Alcaligenaceae	0	0	0	0	0	0.000607202	0.000298103	0.000188748	0	0	0	0	0.000886562	0	9.98502e-05	0.000688772	0.000214217	0	0	0	0	0	0	0	0	0.000274737	0	9.15739e-05	1.14821e-05	0	0	1.30305e-05	0	0	0.000600365	0	0	0	0	2.36194e-05	0	3.61803e-05	0	0	2.60396e-05	3.31712e-05	0	3.43212e-05	1.1873e-05
k__Bacteria;p__Proteobacteria;c__Betaproteobacteria;o__Burkholderiales;f__Burkholderiaceae	0.00199403	0.00315801	0.00485728	0.00303972	0.00145285	0.00109049	0.00141599	0.00122686	0.00318849	0.0013842	0.00380613	0.000910801	0.000633259	0.000707267	0.00277362	0.000936729	0.000935791	0.00130489	0.000719718	0.00090166	0.00190583	0.000881425	0.003102	0.00296868	0.00111133	0.00297873	0.00208822	0.000902657	0.00155008	0.000994508	0.00088696	0.00187639	0.00128744	0.000206503	0.00335113	0.002257	0.00247208	0.000511343	0.002519	0.00128726	0.00130536	0.00106129	0.000958754	4.0911e-05	0.0011848	0.000154799	0.00124504	0.000926673	0.00180469
k__Bacteria;p__Proteobacteria;c__Betaproteobacteria;o__Burkholderiales;f__Comamonadaceae	0.00643464	0.00887318	0.00742658	0.00820897	0.0115502	0.0184515	0.020733	0.0276358	0.0120248	0.0162078	0.0204147	0.00940372	0.0144066	0.00745156	0.0306429	0.0285702	0.0225943	0.0200743	0.0159967	0.0197774	0.0144212	0.0148605	0.0118373	0.00851274	0.0127241	0.0105557	0.0128141	0.208815	0.146845	0.0608571	0.0832904	0.032472	0.0417651	0.0476885	0.0720438	0.066064	0.0496261	0.0422793	0.0397809	0.0407317	0.0443605	0.036108	0.046909	0.0361516	0.0530688	0.0414861	0.0454987	0.0312838	0.0382191
k__Bacteria;p__Proteobacteria;c__Betaproteobacteria;o__Burkholderiales;f__Oxalobacteraceae	0.00513357	0.0053798	0.0056637	0.00535815	0.00447964	0.00385387	0.00491869	0.00352329	0.00313906	0.00622892	0.00373199	0.00294532	0.00214253	0.00447094	0.0117158	0.00473875	0.0067873	0.00773613	0.00338131	0.00206938	0.00233069	0.00238139	0.00326295	0.00447839	0.00317167	0.0038174	0.00265774	0.00179223	0.00452395	0.00110752	0.00300847	0.00403946	0.00387414	0.00465321	0.00378775	0.00246898	0.00175874	0.00375401	0.00185828	0.00415702	0.00463887	0.00195374	0.00270648	0.00180008	0.00501263	0.00309598	0.00327643	0.00212792	0.00178094
k__Bacteria;p__Proteobacteria;c__Betaproteobacteria;o__Gallionellales;f__Gallionellaceae	0	0	0	0	0	8.67432e-05	0	7.86448e-05	0	0	0	0	0	0	3.32834e-05	0.000110203	0	0	1.35796e-05	0	0	0	0	0	0	0	0	0	0	0	0	0	0	0	0	0	0	0	0	0	0	0	0	0	0	0	0	0	0
k__Bacteria;p__Proteobacteria;c__Betaproteobacteria;o__Hydrogenophilales;f__Hydrogenophilaceae	0	0	0	0	0	0.00019827	0.000119241	4.71869e-05	0	0	0	0	0	0	0	0	0	0	0	0	0	0	0	0	0	0	0	0	0	0	0	0	0	0	0	0	0	0	0	0	0	0	0	0	0	6.63423e-05	0	0	0
k__Bacteria;p__Proteobacteria;c__Betaproteobacteria;o__Methylophilales;f__Methylophilaceae	0.00380422	0.00296238	0.00324444	0.000944547	0.00862027	0.00189596	0.00245935	0.00306715	0.00703198	0.0149368	0.00648773	0.00225926	0.00755689	0.0096744	0.0042048	0.00710812	0.0102148	0.0158684	0.0157387	0.011825	0.00850945	0.0162368	0.00850124	0.00905827	0.0125618	0.0182339	0.0169227	0.00113813	0.00544252	0.00804647	0.00908535	0.00526432	0.00408674	0.0137256	0.0186986	0.0133051	0.0149801	0.00982776	0.0101173	0.00925882	0.00842548	0.0111918	0.0125237	0.0133779	0.0140093	0.0124613	0.00824569	0.0124586	0.00890472
k__Bacteria;p__Proteobacteria;c__Betaproteobacteria;o__Neisseriales;f__Neisseriaceae	0	0.00169079	0	6.86943e-05	2.42142e-05	0.000446108	0.000432249	0.000330308	0.00161896	0.000704686	0.000123576	0.556038	0.368103	0.405542	0.000133134	0.000592344	0.000575004	0.00323892	0.00306898	0.00147813	0	0.00125255	0.00225334	0.00263882	0.00178563	0.00105557	0.000718673	2.6164e-05	0.000332981	0.00195511	0.00234925	0.149134	0.144772	0.000908615	0.00320922	0.00147141	0.00147587	1.24718e-05	0.00079837	0.000708583	0.000960138	0.00108541	0.00093878	0.00283649	0.00338515	0.00103936	0.00182388	0.00157878	0.00229148
k__Bacteria;p__Proteobacteria;c__Betaproteobacteria;o__Nitrosomonadales;f__Nitrosomonadaceae	0	0	0	0	0.000556928	8.67432e-05	1.49051e-05	6.29158e-05	2.4717e-05	0.000843107	0	0	0	0	7.76613e-05	0.00188723	0	0	0	0.0013451	0	0	0	3.806e-05	1.24869e-05	0	0.000433916	0.000117738	5.74106e-05	0	0.000431494	0.000104244	0.000826798	0	0.00188842	0	1.22989e-05	6.23589e-05	0	1.18097e-05	0	0.000301503	2.99611e-05	0.000777308	1.30198e-05	0.000442282	0.000600679	0.000377533	0.00212526
k__Bacteria;p__Proteobacteria;c__Betaproteobacteria;o__Procabacteriales;f__Procabacteriaceae	0	0	0	0	0	0	0	0	2.4717e-05	0	0	0	0	0	0.000588007	0	1.12746e-05	0	0	0	0	0	4.38962e-05	0	0	0	0	0	0	0	0	0	0	0	0	0	0	0	0	0	0	0	0	0	0	0	0	0	0
k__Bacteria;p__Proteobacteria;c__Betaproteobacteria;o__Rhodocyclales;f__Rhodocyclaceae	0	0.00138338	0	5.15207e-05	7.26427e-05	0.00272621	0.00132656	0.0017931	9.8868e-05	1.25837e-05	0.00102568	0.000686058	0.00101321	0.000467302	0.0178732	0.101415	0.00328091	0.00100197	0.000339489	0.00112338	0	0.000355663	0.00143394	0.000913439	0.000437041	0.00167734	0.000962751	0.00149135	0.00120562	0.00230545	0.000779087	0.00155063	0.00016536	0.00122525	0.000654943	0.00145894	0.00185714	0.000149661	0.000839665	0.000200765	0.00089541	0.000446224	0.000689104	0.000872767	0.000885347	0.00120522	0.00148532	0.000789388	0.000676759
k__Bacteria;p__Proteobacteria;c__Deltaproteobacteria;o__[Entotheonellales];f__[Entotheonellaceae]	0	0	0	0	0	0	0	0	0	0	0	0	0	0	0	0	0	0	0	0	0	0	0	0	0	0	0	0	0	0	0	0	0	0	0	0	0	0	0	0	0	0	0	0	0	0	0	0	0
k__Bacteria;p__Proteobacteria;c__Deltaproteobacteria;o__Bdellovibrionales;f__Bacteriovoracaceae	0	0	0	0	0	0.000483283	4.47154e-05	0.000188748	0	0	0	7.09715e-05	0	0.000202076	0.000809896	0.000702547	0.000620103	0.000116508	0	0	3.6417e-05	0	0	0	0	0.000303657	0	5.23279e-05	0.000206678	2.26024e-05	0	0	0.00067325	0.00130786	0	0	0	0	6.8825e-05	0	0.000701224	0	0	1.3637e-05	0	0	0	0	0
k__Bacteria;p__Proteobacteria;c__Deltaproteobacteria;o__Bdellovibrionales;f__Bdellovibrionaceae	0.000311126	0.00192834	0.000131278	0.000103041	0	0.00131354	0.00117751	0.000880822	0.000210094	0.00299492	0.000692024	8.28001e-05	1.05543e-05	0.000618859	0.000820991	0.00117091	0.000383336	0.00196899	1.35796e-05	7.39066e-05	0.00169946	0.00134533	0.000834028	0.0025627	0	0.0015472	0.00215602	0.000457869	0.00136637	9.04098e-05	0	0.00336187	0.00133469	1.37669e-05	0.00182293	0.00094769	3.68967e-05	0	0.0008259	0.000661344	0.000312854	0.000373863	0	0.00181372	5.20793e-05	0.00114993	0.00216245	0.000909512	0.0011873
k__Bacteria;p__Proteobacteria;c__Deltaproteobacteria;o__Desulfarculales;f__Desulfarculaceae	0.00435576	0.00420603	0.00378831	0.00419035	0.00888663	0.00368039	0.00424796	0.00132123	0.0072668	0.0153018	0.00710561	0.000946286	0.00785241	0.00731264	0.00329506	0.00191479	0.0115677	0.00697883	0.0160782	0.0150769	0.0125882	0.011474	0.0118227	0.00737095	0.0150842	0.0181327	0.013248	0.000824165	0.00502916	0.015121	0.0112308	0.013669	0.00908296	0.00992593	0.0133063	0.0201509	0.0110075	0.01105	0.0125537	0.0103571	0.0122121	0.0194288	0.0189753	0.0210419	0.00915293	0.0123065	0.0163712	0.00813413	0.0181775
k__Bacteria;p__Proteobacteria;c__Deltaproteobacteria;o__Desulfobacterales;f__Desulfobacteraceae	0	0	0	0	0	0.00019827	2.98103e-05	0.000361766	0	0	0	0	4.22172e-05	0	0.000366117	0.00104693	0	0	0	0	0	0	0	0	0	0	0	0	0.000103339	0.000113012	0	0	0	0	0	0	0	0	0.000784605	0.000366101	0	0	0	0	0.0011197	0	0	0	0
k__Bacteria;p__Proteobacteria;c__Deltaproteobacteria;o__Desulfobacterales;f__Desulfobulbaceae	0	1.39735e-05	0	0	0	9.9135e-05	8.94308e-05	0.000125832	0	0	0	8.28001e-05	0	0	6.65668e-05	0.000895403	2.25492e-05	0	0	0	0	0	0	0	0	0	1.35599e-05	0.000104656	1.14821e-05	0.000621567	0	0	0	0	0	0	0	0	0	0	0	0	0	0	0	0	0	0	0
k__Bacteria;p__Proteobacteria;c__Deltaproteobacteria;o__Desulfovibrionales;f__Desulfohalobiaceae	0	0	0	0	0	0	0	0	0	0	0	0	0	0	0	0	0	0	0	0	0	0	0	0	0	0	0	0	0	0	0	0	0	0	0	0	0	0	0	0	0	0	0	0	0	0	0	0	0
k__Bacteria;p__Proteobacteria;c__Deltaproteobacteria;o__Desulfovibrionales;f__Desulfovibrionaceae	0.0132087	0.0129395	0.0114774	0.0186162	0.02419	0.0099135	0.011462	0.00341318	0.0153369	0.0466729	0.0322039	0.0143126	0.019821	0.0193235	0.0182615	0.0384335	0.0218502	0.0355466	0.0415671	0.0480836	0.046893	0.0363395	0.0459301	0.0345711	0.0320663	0.0481513	0.065562	0.00253791	0.0150875	0.0427299	0.0371445	0.0297356	0.0335562	0.0455409	0.0325834	0.0409876	0.029419	0.0449982	0.0392578	0.0234777	0.0392794	0.0558624	0.0542295	0.0675849	0.0264432	0.0350619	0.0397322	0.0325708	0.0257762
k__Bacteria;p__Proteobacteria;c__Deltaproteobacteria;o__Desulfuromonadales;f__Desulfuromonadaceae	0	0	0	0	0	3.71756e-05	0	3.14579e-05	0	0	0	0	0	0	0	6.88772e-05	0	0	0	0	0	0	0	0	0	0	0	0	0	1.13012e-05	0	0	0	0	0	0	0	0	0	0	0	0	0	0	0	0	0	0	0
k__Bacteria;p__Proteobacteria;c__Deltaproteobacteria;o__Desulfuromonadales;f__Geobacteraceae	0	0	0	0	0	0.0016729	0.0005813	0.00045614	0	0	0	8.28001e-05	0	0	0.000133134	0.00281019	1.12746e-05	1.16508e-05	0	0	0	0	0	0	0	0	0.000813592	0.000156984	0.000252606	9.04098e-05	0.000671213	0	5.9057e-05	0	0	0	0	0	0	0	0.000625708	0	0	0	0.000768169	0	0	0	0
k__Bacteria;p__Proteobacteria;c__Deltaproteobacteria;o__Desulfuromonadales;f__Pelobacteraceae	0	0	0	0	0	0	0	4.71869e-05	0	0	0	0	0	0	0	0.000110203	0	0	0	0	0	0	0	0	0	0	0	0	0	0	0	0	0	0	0	0	0	0	0	0	0	0	0	0	0	0	0	0	0
k__Bacteria;p__Proteobacteria;c__Deltaproteobacteria;o__Myxococcales;f__0319-6G20	1.41421e-05	0	0	0	0	2.47838e-05	0	0	0	0	0	0	0	0.000517821	0	0	0	0	0	0	2.4278e-05	0	0	0	0.000474502	0	0	0	0	0	0	0	0	0	0	3.74088e-05	0	0	0	0	0	0	0	0	0	0	0	0	0.000225586
k__Bacteria;p__Proteobacteria;c__Deltaproteobacteria;o__Myxococcales;f__Cystobacterineae	0	0	0	0	0	0	0	0	0	0	0	0	0	0	0	0	0	0	0	0	0	0	0	0	0	0	0	0	0	0	0	0	0	0	0	0	0	0	0	0	0	0	0	0	0	0	0	0	0
k__Bacteria;p__Proteobacteria;c__Deltaproteobacteria;o__Myxococcales;f__Haliangiaceae	0	0	0	0	0	0.00660487	0.00707994	0.00850937	0	0.000843107	0	0	0.000569933	0.000391523	0	0.000578568	0.0027961	0.00110683	0.000678979	0	0.00129887	0	0	0	0.00109885	0.00143153	1.35599e-05	0.00147826	0.00195196	0.00122053	0.00169002	0.00112062	0.0022796	0.000110135	0.00167011	0	0.000172185	1.24718e-05	0.00202346	0.0035193	0	0.00101305	0.000988715	0.000790945	1.30198e-05	0.00232198	2.18429e-05	0.000343212	0.00239834
k__Bacteria;p__Proteobacteria;c__Deltaproteobacteria;o__Myxococcales;f__Myxococcaceae	0	0	0	0	0	0.000545243	0.000238482	0.00045614	0	0	0	5.91429e-05	0	0	7.76613e-05	0.00170815	1.12746e-05	0	0.000122216	0	0	0	0	0	0	0	0.000311877	0	6.88927e-05	0.000259928	2.39719e-05	0	0	0	0	0	0	0	1.3765e-05	0	0	0	0	0	0	0	0	0	0
k__Bacteria;p__Proteobacteria;c__Deltaproteobacteria;o__Myxococcales;f__Nannocystaceae	0	0	0	0	0	0.000123919	0	0.000141561	0	0	0	0	0	0	1.10945e-05	2.75509e-05	0.000372062	1.16508e-05	1.35796e-05	0	0	0	0	0	0	0	0	1.3082e-05	0	0	0	0	0	0	0	0	0	0	0	0	0	0	0	0	0	0.000132685	0	0	0
k__Bacteria;p__Proteobacteria;c__Deltaproteobacteria;o__Myxococcales;f__OM27	0	0	0	0	0	3.71756e-05	8.94308e-05	6.29158e-05	0	0	3.70727e-05	0	0.000897117	0	0	0.000289284	3.38238e-05	0	0	0	0	0	0	0	0	0	0	0	0	0	0	0	0	0	0	0	0	0	0	0	0	0	0	0	0	0	0	0	0
k__Bacteria;p__Proteobacteria;c__Deltaproteobacteria;o__Myxococcales;f__Polyangiaceae	0	0	0	0	0	0	2.98103e-05	0	0	0	0	0	0	0	0	0.000289284	0	0	0	0	0	0	0	0	0	0	0	9.15739e-05	0	0	0	0	0	0	0	0	0	0	1.3765e-05	0	0	0	0	0	0	0	0	6.86424e-05	0
k__Bacteria;p__Proteobacteria;c__Deltaproteobacteria;o__NB1-j;f__JTB38	0	0	0	0	0	0.000223054	8.94308e-05	0.000204476	0	0	0	0.000875315	8.44345e-05	0	3.32834e-05	0.000206631	0.000202943	0	0	0	0	0	0	0	0	0	0	0	0.000482249	0	0	1.30305e-05	0	0	0	0	0	0	0	0	0	0	0	0	3.90594e-05	0.00114993	0	1.71606e-05	0
k__Bacteria;p__Proteobacteria;c__Deltaproteobacteria;o__NB1-j;f__MND4	0	0	0	0	0	0	0	1.5729e-05	0	0	0	0	0	0	0	0	0	0	0	0	0	0	0	0	0	0	0	0	0	0	0	0	0	0	0	0	0	0	0	0	0	0	0	0	0	0	0	0	0
k__Bacteria;p__Proteobacteria;c__Deltaproteobacteria;o__NB1-j;f__NB1-i	0	0	0	0	0	0	0	0	0	0	0	0	0	0	0	0	0	0	0	0	0	0	0	0	0	0	0	0	0	0	0	0	0	0	0	0	0	0	0	0	0	0	0	0	0	0	0	0	0
k__Bacteria;p__Proteobacteria;c__Deltaproteobacteria;o__Sva0853;f__JTB36	0	0	0	0	0	0	0	1.5729e-05	0	0	0	0	0	0	0	0	0	0	0	0	0	0	0	0	0	0	0	0	0	0	0	0	0	0	0	0	0	0	0	0	0	0	0	0	0	0	0	0	0
k__Bacteria;p__Proteobacteria;c__Deltaproteobacteria;o__Syntrophobacterales;f__Syntrophaceae	0	0	0	0	0	0.00133832	0.000208672	0.000346037	1.23585e-05	0	0	0	0	0	6.65668e-05	0.000991831	0.000202943	0	0	0	0	0	0	0	0	0	1.35599e-05	0	0	2.26024e-05	0	0	0	0	0	0	0	0	0	0	0	0	0	0	0	0	0	0	0
k__Bacteria;p__Proteobacteria;c__Deltaproteobacteria;o__Syntrophobacterales;f__Syntrophobacteraceae	0	0	0	0	0	0.00065677	8.94308e-05	0.000330308	0	0	0	1.18286e-05	0	0	0	0.000454589	3.38238e-05	0	0	0	0	0	0	0	0	0	0	0	0	1.13012e-05	0.000131845	0	0	0	0	0	0	0	0	0	0	0	0	0	0	0	0	0	0
k__Bacteria;p__Proteobacteria;c__Deltaproteobacteria;o__Syntrophobacterales;f__Syntrophorhabdaceae	0	0	0	0	0	6.19594e-05	0	4.71869e-05	0	0	0	0	0	0	0	0.000179081	0	0	0	0	0	0	0	0	0	0	0	0	0	0	0	0	0	0	0	0	0	0	0	0	0	0	0	0	0	0	0	0	0
k__Bacteria;p__Proteobacteria;c__Epsilonproteobacteria;o__Campylobacterales;f__Campylobacteraceae	1.41421e-05	0.000726622	0	0	0	1.23919e-05	0	0	0	0	0.000926818	0	0	0.000770416	0	0.000123979	0.000620103	0.000535937	0.000122216	0	0	0.00055669	0	0.0019918	0	0	0.000433916	0	0.000310017	9.04098e-05	0.000898946	0.000820922	0.000661438	0.00159696	0.0015937	0	0.000737935	0.000848081	0	0	0.000420735	0.000144721	0.00036952	0.00118642	0.00436164	0.00445599	0.000698972	0.00329484	0
k__Bacteria;p__Proteobacteria;c__Epsilonproteobacteria;o__Campylobacterales;f__Helicobacteraceae	0	0	0	0	0	0.000173486	0	1.5729e-05	0	0	0	0	0	0	0	4.13263e-05	3.38238e-05	0	0	0	0	0	0	0	0	0	0	0	0	0	0	1.30305e-05	0	0	0	0	0	0	0	0	0	0	0	0	0	0	0	0	0
k__Bacteria;p__Proteobacteria;c__Gammaproteobacteria;o__[Marinicellales];f__[Marinicellaceae]	0	0	0	0	0	2.47838e-05	0	0.000110103	0	0	0	0	0	0	0	5.51017e-05	0	0	0	0	0	0	0	0	0	0	0	0	0	0	0	0	0	0	0	0	0	0	0	0	0	0	0	0	0	0	0	0	0
k__Bacteria;p__Proteobacteria;c__Gammaproteobacteria;o__Aeromonadales;f__Aeromonadaceae	0	0	1.8754e-05	0	0.0011865	0	0	0.000110103	0	0.00153521	0.00187835	0.00120652	0.000348292	0.000429412	0.000388306	0.00329233	0.000507357	0	0.000516024	0.00125641	0.000934704	0	0	0.00034254	0	0.00187978	0.000216958	0.000117738	0.000528177	4.52049e-05	0.00044348	0.000625464	0.00131106	0.00231284	0	0.00229441	2.45978e-05	0.00184582	0.000591895	0.00142898	0.000830681	0.00120601	0.00111855	0.000122733	0.000833268	0.000685537	5.46072e-05	0.000102964	0.00103295
k__Bacteria;p__Proteobacteria;c__Gammaproteobacteria;o__Alteromonadales;f__[Chromatiaceae]	0	0	0	0	0	2.47838e-05	0	0	0	0	0	0	0	0	0.000310645	4.13263e-05	0.000214217	0	0	0	0	0	0	0	0	0	0	1.3082e-05	0	0	0	2.6061e-05	3.54342e-05	0	0	0	0	0	0	0	0	0	0	0	0	0	2.18429e-05	0	0
k__Bacteria;p__Proteobacteria;c__Gammaproteobacteria;o__Alteromonadales;f__125ds10	0	0	0	0	0	1.23919e-05	0.0005813	0	0	0	0	0	0	0	0	0	0	0	0	0	0	0	0	0	0	0	0	0	0	0	0	0	0	0	0	0	0	0	0	0	0	0	0	0	0	0	0	0	0
k__Bacteria;p__Proteobacteria;c__Gammaproteobacteria;o__Alteromonadales;f__211ds20	0	0	0	0	0	0	0	0	0	0	0	0	0	0	0	8.26526e-05	0	0	0	0	0	0	0	0	0	0	0	0	0	3.39037e-05	0	0	0	0	0	0	0	0	0	0	0	0	0	0	0	0	0	0	0
k__Bacteria;p__Proteobacteria;c__Gammaproteobacteria;o__Alteromonadales;f__Alteromonadaceae	0	0	0	0	0	0.000161094	0	0.000235934	0	0	0	0	0	0.000985122	4.43779e-05	0.000289284	0.000112746	0	0	0	0	0	0	0	0	0	0	0	0	0	0	0	0	0	0	0	0	0	2.753e-05	0	0	0	0	0	0	0	0	0	0
k__Bacteria;p__Proteobacteria;c__Gammaproteobacteria;o__Alteromonadales;f__HTCC2188	0	0	0	0	0	0	0	0	0	0	0	0	0	0	0	0	0	0	0	0	0	0	0	0	0	0	0	0	0	0	0	0	0	0	0	0	0	0	0	0	0	0	0	0	0	0	0	0	0
k__Bacteria;p__Proteobacteria;c__Gammaproteobacteria;o__Alteromonadales;f__OM60	0	0.000964172	0	0	0	0.000408932	4.47154e-05	0.00015729	0	0	0	3.54857e-05	0	0	0.000110945	0.000578568	0.000383336	0	0	0	0	0	0	0	1.24869e-05	0	0	0	0	0	0	0	0	0	0	0	0	0	0	0	0	0	0	0	1.30198e-05	3.31712e-05	1.09214e-05	0	0
k__Bacteria;p__Proteobacteria;c__Gammaproteobacteria;o__Alteromonadales;f__Shewanellaceae	0	0	0	0	0	0	0	3.14579e-05	0	0	0	0	0	0	0	0	0	0	0	0	0	0	0	0	0	0	0	0	0	0	0	0	0	0	0	0	0	0	0	0	0	0	0	0	0	0	0	0	0
k__Bacteria;p__Proteobacteria;c__Gammaproteobacteria;o__Chromatiales;f__Ectothiorhodospiraceae	0	0	0	0	0	7.43513e-05	0	3.14579e-05	0	0	0	0	0	0	0	4.13263e-05	0	0	0	0	0	0	0	0	0	0	0	0	0	0	0	0	0	0	0	0	0	0	0	0	0	0	0	0	0	0	0	0	0
k__Bacteria;p__Proteobacteria;c__Gammaproteobacteria;o__Enterobacteriales;f__Enterobacteriaceae	0.779483	0.721243	0.775834	0.668516	0.5493	0.277739	0.447497	0.259166	0.52426	0.362095	0.500519	0.146047	0.218137	0.170186	0.173018	0.206893	0.24741	0.289965	0.20406	0.191994	0.260078	0.224872	0.279956	0.389671	0.329691	0.223998	0.213771	0.282976	0.239138	0.183091	0.228908	0.324095	0.279446	0.217586	0.190283	0.175435	0.180339	0.222434	0.237033	0.359027	0.319953	0.19828	0.166074	0.132674	0.16569	0.137494	0.208447	0.299779	0.34098
k__Bacteria;p__Proteobacteria;c__Gammaproteobacteria;o__HTCC2188;f__HTCC2089	0	0	0	0	0	0.000185878	8.94308e-05	0.000393224	0	0	0	0	0	0	0	2.75509e-05	7.89221e-05	0	0	0	0	0	0	0	0	0	1.35599e-05	0	0	2.26024e-05	0.00038355	0	0	0	0	0	0	0	0	0	0	0	0	0.000872767	1.30198e-05	0	0	0	0
k__Bacteria;p__Proteobacteria;c__Gammaproteobacteria;o__Legionellales;f__Coxiellaceae	0	0	0	0	0	0	0	0	0	0	0	0	0	0	0	0	0	0	0	0	0	0	0	0	0	0	0	0	0	0	0	0	0	0	0	0	0	0	5.506e-05	0	0	0	0	0	0	0	0	0	0
k__Bacteria;p__Proteobacteria;c__Gammaproteobacteria;o__Legionellales;f__Francisellaceae	0	0	0	0	0	0	0	0	0	0	0	0	0	0.000303115	0	0	0	0	0	0	0	0	0	0	0.000549423	0.000607314	0	0	0	0	0	0	0	0	0	0.00105992	0	0	0	0.00041334	0	0	0	0	0	0	0	0	0
k__Bacteria;p__Proteobacteria;c__Gammaproteobacteria;o__Legionellales;f__Legionellaceae	0	0	0	0	0	0.00114005	0	0.00015729	0	0.00182463	0.00224908	0	0.000485498	0	0	4.13263e-05	0.00056373	0.000407778	0.000244432	0.00422745	0.000449144	0.00264428	0.00172659	0.0016112	0.000249738	0.00151828	0.000406796	3.9246e-05	0.000539659	0.00123183	0.00056334	0.000377885	0.000307096	0.000454308	0.00185567	0.000611011	0.000959315	0.00109752	0.00122509	0.00116916	0.00056098	0.000217082	0.00137821	0.00124097	0.000637971	0.000829279	0.00175835	0.00139001	0
k__Bacteria;p__Proteobacteria;c__Gammaproteobacteria;o__Methylococcales;f__Crenotrichaceae	0	0	0	0	0	0.000322189	0.000327913	0.000880822	0	0	0	9.46286e-05	0.000485498	2.52595e-05	0.00032174	0.000454589	0.00116128	3.49524e-05	8.14775e-05	0.000428658	0	0	0	0	0	0	0	0	1.14821e-05	0.000994508	0	0.000104244	0	0	0	0	0	0	0.000426715	0	0	0	1.9974e-05	0	0	0	1.09214e-05	0	0
k__Bacteria;p__Proteobacteria;c__Gammaproteobacteria;o__Methylococcales;f__Methylococcaceae	0	0	0	0	0	1.23919e-05	0	4.71869e-05	0	0.000843107	0	0	0	0	0	0.000261733	0	0	0	0	0	0	0	0	0	0	0.000610194	1.3082e-05	8.03748e-05	0	0	0	0	0	0	0	0	0	0	0	0	0.000603005	0.000439429	0.000109096	0	0	0	0	0
k__Bacteria;p__Proteobacteria;c__Gammaproteobacteria;o__Oceanospirillales;f__Halomonadaceae	0	0	0	0	0	1.23919e-05	0	0	0	0	0	0	0	0	0.000177512	8.26526e-05	0	0	0	0	0	0	0	0	0	0	0	0	0	0	0	0	0	0	0	0	0	0	0	0	0	0	0	0	0	0	0	0	0
k__Bacteria;p__Proteobacteria;c__Gammaproteobacteria;o__Oceanospirillales;f__Oleiphilaceae	0	0	0	0	0	0	0	0	0	0	0	0	0	0	0	0	0	0	0	0	0	0	0	0	0	0	0	0	0	0	0	0	0	0	0	0	0	0	0	0	0	0	0	0	0	0	0	0	0
k__Bacteria;p__Proteobacteria;c__Gammaproteobacteria;o__Pasteurellales;f__Pasteurellaceae	7.07104e-05	0	0	0	0	0	0	0	0	0	0	0	0	0	0	0	0	0	0	0	0	0	0	0	0	0	0	0	0	0	0	0	0	0	0	0	0	0	0	0	0	0	0	0	0	0	0	0	0
k__Bacteria;p__Proteobacteria;c__Gammaproteobacteria;o__Pseudomonadales;f__Moraxellaceae	0.0103379	0.0118915	0.00526987	0.00839788	0.0176764	0.0168777	0.0167534	0.00932727	0.0165233	0.0251296	0.01562	0.00801978	0.0122219	0.014941	0.00745548	0.011778	0.0218276	0.0214258	0.0182374	0.0356525	0.0222387	0.0277726	0.0287374	0.0169747	0.030443	0.0339807	0.0455341	0.00627935	0.0108965	0.0262866	0.0180868	0.0125093	0.0219456	0.0367301	0.0334567	0.0239791	0.0213386	0.0186079	0.0239098	0.0211276	0.0246076	0.0183314	0.0217317	0.026933	0.0209489	0.0216829	0.0226511	0.0171434	0.0179519
k__Bacteria;p__Proteobacteria;c__Gammaproteobacteria;o__Pseudomonadales;f__Pseudomonadaceae	0.00298398	0.00174669	0.00129402	0.00255886	0.000217928	0.00171008	0.00266802	0.00103811	0.00144594	0.000604017	0.00165592	8.28001e-05	0.000633259	3.78893e-05	0.0001997	0.000688772	0.000789221	0.000349524	0.0018604	0.000783409	0.00036417	0.000201027	0.00241429	0.00117986	0.000911543	0.00105557	0.000162718	0.0011643	0.000528177	0.000632868	0.000874975	0.000143336	0.00153548	0.00205127	2.18314e-05	0.00178315	0.00170955	0.000424041	0.00030283	0.000141717	0.000237338	0.000880388	0.00127834	0.000668212	0.000247377	0.00113888	0.000491465	0.000772227	0.000213713
k__Bacteria;p__Proteobacteria;c__Gammaproteobacteria;o__Thiotrichales;f__Piscirickettsiaceae	0	0	0	0	0	0.00114005	7.45256e-05	0.000330308	0	0	0	0	4.22172e-05	0	0.000122039	0.000578568	0.000236766	1.16508e-05	0	0	0	0	0	0	0	0	0	0	0	0.000124313	0.000191775	0	0	0	0	0	0	0	1.3765e-05	0	0	0.000373863	0	0	1.30198e-05	0	0	0	0
k__Bacteria;p__Proteobacteria;c__Gammaproteobacteria;o__Thiotrichales;f__Thiotrichaceae	0	0	0	0	0	0.000557635	0	0	0	0	0	0	0	0	1.10945e-05	0.000137754	0	0	0	0	0	0	0	0	0	0	0	0	0	0	0	0	0.000448833	0	0	0	0	0	0	0	0	0	0	0	0	0	0	0	0
k__Bacteria;p__Proteobacteria;c__Gammaproteobacteria;o__Vibrionales;f__Pseudoalteromonadaceae	0	4.19205e-05	0	0	0	0	0	0	0	0	0	0	0	0	0	0	0	0	0	0	0	0	0	0	0	0	0	0	0	0	0	0	0	0	0	0	0	0	5.506e-05	0	0	0	0	0	0	0	1.09214e-05	0	0
k__Bacteria;p__Proteobacteria;c__Gammaproteobacteria;o__Xanthomonadales;f__Sinobacteraceae	0	0	0	0	0.000411642	0.00344494	0.00228048	0.0027683	0	0	0	0	0	2.52595e-05	0.000255173	0.00110203	0.00228874	0.000559239	0.000516024	0.00067994	0	0	0.000643811	0	0	0.00121463	2.71197e-05	0.000523279	0.000275571	7.91086e-05	0.000731143	0	0	0	0	0.00103498	0.000479658	0	0	0	0	0.000229142	0	0	1.30198e-05	0.000961964	4.36858e-05	0.000343212	0.000747996
k__Bacteria;p__Proteobacteria;c__Gammaproteobacteria;o__Xanthomonadales;f__Xanthomonadaceae	0.000551541	5.5894e-05	0	8.58679e-05	0	0.00415128	0.00296612	0.0105699	0	0	1.23576e-05	0	6.33259e-05	0.000265225	0.000110945	0.000371937	0.00390101	0.000128159	0.00120858	0.00230588	0	0.000649471	0	1.26867e-05	0	0.000592854	0	0.00132128	0.0023079	0.000146916	0.00151023	0.000273641	0.00148824	1.37669e-05	0.0011789	0.00158364	1.22989e-05	6.23589e-05	0.000316595	0	3.23642e-05	0.000470344	0.000509338	0.00137734	0.000781189	0.000906678	0.0018348	0.00130421	0.000747996
k__Bacteria;p__Spirochaetes;c__[Leptospirae];o__[Leptospirales];f__Leptospiraceae	0	0	0	0	0	0	0.000283197	0	0	0	0	0	0	0	0	5.51017e-05	0.000326963	0	0	0	0	0	0	0	0	0	0	5.23279e-05	0	0	0	0	0	0	0	0	0	0	6.8825e-05	0	0	0	0	0	0.000390594	0	0	0	0
k__Bacteria;p__Spirochaetes;c__[Leptospirae];o__[Leptospirales];f__Sediment-4	0	0	0	0	0	0	0	3.14579e-05	0	0	0	0	0	0	0	0.000606119	0	0	0	0	0	0	0	0	0	0	0	0	0	1.13012e-05	0	0	0	0	0	0	0	0	0	0	0	0	0	0	0	0	0	0	0
k__Bacteria;p__Spirochaetes;c__Spirochaetes;o__[Borreliales];f__[Borreliaceae]	0	0	0	0	0	0	0	1.5729e-05	0	0	0	0	0	0	0	0	0	0.000361175	0.000190114	0.000399095	0	0	0	0	0	0	0	0	0	0	0	0	0	0	0	0	0	0	0	0	0	0	0	0	0	0	0	0	0
k__Bacteria;p__Spirochaetes;c__Spirochaetes;o__Spirochaetales;f__Spirochaetaceae	0	0.00296238	0	0	0.000435856	0.000111527	0.000462059	0.000220205	0	0.000666935	0.00632708	0.00110006	0.000844345	0.000606229	0.000388306	0.00220407	0.0012853	0.00567394	0.00286529	0.00218763	0.00203935	0.00157729	0.00548703	0.000494779	0.00191049	0.00214006	0.00318657	0.000170066	0	0.00135615	0.000707171	0.000416976	0	0.000963683	0	6.2348e-05	0.0011315	9.97743e-05	0.00341372	0	0.000755165	0.0020261	0.00286627	0.00141825	0.00234357	0.00067448	0.00184572	0.000257409	0
k__Bacteria;p__Synergistetes;c__Synergistia;o__Synergistales;f__Dethiosulfovibrionaceae	0.00172533	0.00381477	0.0016316	0.0104587	0.00685263	0.00123919	0.00234011	0.00224924	0.0116911	0.00937484	0.00574627	0.00487338	0.00458057	0.00339741	0.00449326	0.00137754	0.00731721	0.0114527	0.00793047	0.00685853	0.0152709	0.016778	0.0141785	0.0136128	0.00689276	0.0166288	0.00785117	0.00133436	0.00549993	0.00731189	0.00727547	0.00499068	0.00681518	0.0122801	0.00869983	0.0127813	0.0202686	0.00723363	0.0113837	0.00940054	0.010281	0.0112762	0.0101868	0.0124097	0.00608025	0.0114551	0.015148	0.0050109	0.00866726
k__Bacteria;p__Synergistetes;c__Synergistia;o__Synergistales;f__Synergistaceae	0.00138592	0.00180258	0	0	0.00261514	0	0.000670731	0	0.00149538	0.00103186	0.00248387	2.36572e-05	0	0	0.00125368	0.000468365	0	0	0.000787615	0	0.00148096	0	0.00149247	0.00223285	0	0	0.00211534	7.84919e-05	0.000975979	0.00140135	0.000431494	0.00101638	0	0	0.00126622	0	0.000799429	0.000523815	0.00133521	0.00212575	0.00100329	0.00160399	0.00366524	0.000913678	0.00154936	0.000110571	0.00264299	0.00322619	0
k__Bacteria;p__Synergistetes;c__Synergistia;o__Synergistales;f__TTA_B6	0	0	0	0	0	0	0	0	0	0	0	0	0	0	0	0	0	0	0	0	0	0	0	0	0	0	0	0	0	0	0	0	0	0	0	0	0	0	0	1.18097e-05	0	0	9.98702e-06	0	0	0	1.09214e-05	0	0
k__Bacteria;p__Tenericutes;c__Mollicutes;o__Mycoplasmatales;f__Mycoplasmataceae	0.000155563	0	0	0	0	0	0	0	0	0	0	0	0	0	0	0	0.000901967	0	0	0	0	0	0	0	0	0	0	0	0	0	0	0	1.18114e-05	0	0	0	0	0	0	0	0	0	0	0	0	0	0	0	0
k__Bacteria;p__TM7;c__TM7-3;o__CW040;f__F16	1.41421e-05	0	0	0.00159714	0.00285728	0.00128876	0.00169918	0.000660616	0.00207623	0.00235315	0	0.00141943	0.00113987	0.00162924	0.000266267	0.000702547	0.00158972	0.00448556	0.00507876	0.00458221	0.00355673	0.00289169	0.000585283	0.00157314	0.00129864	0	0.000284757	9.15739e-05	0.00115969	0.00240716	0.00445877	0.00134214	0.00244496	0.00231284	0.00748818	0.00231935	0.00498106	0.00179594	0.0046801	0.00220842	0.00249204	0.00461902	0.00630181	0.0030956	0.00450486	0.000530739	0.00266483	0.00262557	0.0017572
k__Bacteria;p__Verrucomicrobia;c__[Methylacidiphilae];o__Methylacidiphilales;f__LD19	0	0	0	0	0	0	0	4.71869e-05	0	0	0	0	0	0	5.54723e-05	0	0	0.000967017	0	0	0	0.000742253	0	0	0	0	0	0	0	0	0.000527382	0	0	0	0	0	0	0.00091044	1.3765e-05	0	0	0	9.98702e-06	1.3637e-05	0.000247377	0	7.64501e-05	1.71606e-05	0
k__Bacteria;p__Verrucomicrobia;c__[Pedosphaerae];o__[Pedosphaerales];f__[Pedosphaeraceae]	0	0	0	0	0	0.000185878	5.96205e-05	3.14579e-05	0	0	0	0	2.11086e-05	0	7.76613e-05	0.000674996	5.6373e-05	0	0	0	0	0	0	0	0	0	0	5.23279e-05	0.000114821	0.000124313	0	0	0	0	0	0	0	0	1.3765e-05	0	0	3.61803e-05	0	0	0.000312476	0	0	0	0
k__Bacteria;p__Verrucomicrobia;c__[Pedosphaerae];o__[Pedosphaerales];f__auto67_4W	0	0	0	0	0	0.00413889	0.000372628	0.0019032	0	0	0	0.000520458	4.22172e-05	8.84084e-05	0.00336162	0.00699792	0.000732849	4.66032e-05	0.000122216	1.47813e-05	0	0	0	0.000202986	0	0	0.000189838	0.000549443	0.000539659	0.00155957	0.000107874	1.30305e-05	2.36228e-05	0	0	6.2348e-05	0	0	0.00090849	0	0	2.41202e-05	9.98702e-06	0.000545479	6.50991e-05	0.000165856	0.000360408	0	0
k__Bacteria;p__Verrucomicrobia;c__[Pedosphaerae];o__[Pedosphaerales];f__Ellin515	0	0	0	0	0	0.00117723	4.47154e-05	0.00103811	0	0	0	4.73143e-05	0	2.52595e-05	0.000477062	0.00231427	3.38238e-05	0	6.78979e-05	0	0	0.00060308	0	0	0	0	4.06796e-05	7.84919e-05	3.44463e-05	0.000327735	2.39719e-05	0	0	0	0.000130989	0	0	0	1.3765e-05	0	0	0	0	1.3637e-05	0	0.00029854	0.000709894	0	0
k__Bacteria;p__Verrucomicrobia;c__[Pedosphaerae];o__[Pedosphaerales];f__Ellin517	0	0	0	0	0	1.23919e-05	0	0	0	0	0	0	0	0	0	6.88772e-05	0	0	0	0	0	0	0	0	0	0	0	0	0	0	0	0	0	0	0	0	0	0	0	0	0	0	0	0	0	0	0	0	0
k__Bacteria;p__Verrucomicrobia;c__[Pedosphaerae];o__[Pedosphaerales];f__R4-41B	8.48524e-05	0	0	0	0.000847499	0.00109049	0.000178862	0.000283121	0.000135943	0	0	1.18286e-05	1.05543e-05	0	0.000210795	0.000647445	0.00148825	0.000745651	0.00122216	0.000325189	0.000461283	3.09272e-05	0	0.00030448	0	0.000347036	0.000325437	0.000248558	0	0.00209073	0	0.000716678	0	0	0	0.000972629	0.000122989	1.24718e-05	6.8825e-05	0	0	0.000410044	2.99611e-05	0.000177281	0.00101555	0.000353826	8.73715e-05	0.000463336	0
k__Bacteria;p__Verrucomicrobia;c__[Spartobacteria];o__[Chthoniobacterales];f__[Chthoniobacteraceae]	0	0	0	0	0	0.00171008	0.000730351	0.000723532	1.23585e-05	0	0	0.000402172	0	0.000770416	0.000787707	0.00327855	0.000259316	0	0.000882672	0	0	0	0.00229724	0.00110374	0	7.22993e-05	0	0.000902657	0.00169935	0.00215853	0.00177392	0.00282762	3.54342e-05	1.37669e-05	0.000174652	1.24696e-05	0.000860924	2.49436e-05	0.00132144	0	0	0	1.9974e-05	0.000695486	0.000169258	0.000398054	9.8293e-05	0.00027457	0
k__Bacteria;p__Verrucomicrobia;c__[Spartobacteria];o__[Chthoniobacterales];f__01D2Z36	0	0	0	0	0	0	0	0	0	0	0	0	0	0	0	0	0	0	0	0	0	0	0	0	0	0	0	0	0	0	0	0	0	0	0	0	0	0	0	0	0	0	0	0	0	0	0	0	0
k__Bacteria;p__Verrucomicrobia;c__Opitutae;o__[Cerasicoccales];f__[Cerasicoccaceae]	0	0	0	0	0	3.71756e-05	4.47154e-05	0.000188748	0	0	0	0	0.000401064	0	0	1.37754e-05	0	0	1.35796e-05	0.000369533	0	0.00103606	0	0	0.000424554	0.000867591	0.000800033	0	0	0.000745881	0	0	0	0	0.000884173	0	2.45978e-05	0.000523815	0.000261535	0	0	0.00514967	0.00150804	0.00578208	0.0011848	0.0023441	0.000873715	0.00909512	0
k__Bacteria;p__Verrucomicrobia;c__Opitutae;o__Opitutales;f__Opitutaceae	2.82841e-05	0	0	0.00118498	0.000992784	0.00138789	0.000491869	0.00218633	0	0.00176172	0.00287932	0.00105274	0.00153038	0.00272803	0.000987408	0.00713567	0.000484807	0.00173597	0.00161597	0.00248326	0.00137171	0.00106699	0.00318979	0.000596273	0.00112382	0.0014749	0.000311877	0.00189689	0.00142378	0.000621567	0.0013664	0	0.00178352	0.000509375	0.00390783	0	0	0.00140931	0.0011425	0.000944778	0.000463887	0.00121807	0.00195746	0.00192281	0.00145822	0.00137107	0.000731737	3.43212e-05	0.00224399
k__Bacteria;p__Verrucomicrobia;c__Verruco-5;o__WCHB1-41;f__RFP12	0	0	0	0	0	1.23919e-05	0	0	0	0	0	0	0	0	0	1.37754e-05	0	0	0	0	0	0	0	0	0	0	0	0	0	0	0	0	0	0	0	0	0	0	0	0	0	0	0	0	0	0	0	0	0
k__Bacteria;p__Verrucomicrobia;c__Verrucomicrobiae;o__Verrucomicrobiales;f__Verrucomicrobiaceae	0	0.000964172	0.00106898	0.00257604	0.00343842	0.00463456	0.00335365	0.00366485	0.001965	0.00708461	0.00299053	0.000733372	4.22172e-05	0.0021218	0.00473734	0.00484895	0.00311179	0.0101129	0.00707496	0.0102287	0.00213647	0.00459269	0.00295568	0.00550601	0.00455771	0.00669491	0.00558667	0.00274722	0.00334129	0.00437357	0.00157016	0.00321853	0.00276387	0.00893472	0.00591632	0.0060727	0.00715797	0.00218256	0.00872701	0.00460579	0.00204973	0.00291855	0.000249675	0.000763671	0.00563758	0.00297435	0.00139794	0.00374101	0.00262392
k__Bacteria;p__WS3;c__PRR-12;o__GN03;f__KSB4	0	0	0	0	0	1.23919e-05	8.94308e-05	0	0	0	0	1.18286e-05	0	0	0	6.88772e-05	0	0	0	0	0	0	0	0	0	0	0	0	0	0	0	0	0	0	0	0	0	0	0	0	0	0	0	0	0	0	0	0	0
k__Bacteria;p__WS3;c__PRR-12;o__Sediment-1;f__MSB-4E2	0	0	0	0	0	0	0	0	0	0	0	0	0	0	0	0	0	0	0	0	0	0	0	0	0	0	0	0	0	0	0	0	0	0	0	0	0	0	0	0	0	0	0	0	0	0	0	0	0
k__Bacteria;p__WS3;c__PRR-12;o__Sediment-1;f__PRR-10	0	0	0	0	0	0.000111527	2.98103e-05	6.29158e-05	0	0	0	0.000591429	0	1.26298e-05	0	0.000385712	3.38238e-05	0	0	0	0	0	0	0	0	0	0	0	3.44463e-05	4.52049e-05	0	1.30305e-05	0	0	0	0	0	0	4.1295e-05	0	0	0	0	2.7274e-05	6.50991e-05	0	0	0	0
Unassigned bacteria	0.0485214	0.0769381	0.0639698	0.0830686	0.129716	0.274393	0.172348	0.367822	0.122547	0.167766	0.140024	0.117198	0.12071	0.131526	0.320652	0.26931	0.212684	0.216379	0.231763	0.245651	0.232365	0.25382	0.204937	0.193674	0.198591	0.235161	0.229081	0.237464	0.26015	0.225007	0.230514	0.141668	0.164686	0.242642	0.220126	0.248282	0.271781	0.267819	0.217253	0.192817	0.207508	0.219542	0.255698	0.243597	0.271281	0.253903	0.241451	0.212757	0.221941
Unassigned sequences	0.0420727	0.0554189	0.0427403	0.0670456	0.0966148	0.066594	0.0591286	0.0463061	0.0841984	0.113102	0.0794098	0.0478466	0.0762655	0.0818157	0.0629389	0.0680369	0.0810756	0.113956	0.123778	0.135042	0.141905	0.143811	0.111306	0.110272	0.121135	0.120827	0.136155	0.0520009	0.0680315	0.120528	0.105297	0.0888811	0.0973495	0.112544	0.125684	0.113424	0.122128	0.108991	0.103045	0.0830223	0.105799	0.133493	0.13086	0.138388	0.121123	0.121484	0.125324	0.114633	0.110217
[truncated: 215 more columns]
