# Supplementary material for: The effects of taxonomy, diet, and ecology on the microbiota of riverine macroinvertebrates
Source: Ecol Evol. 2020 Nov 18;10(24):14000–19. doi: 10.1002/ece3.6993 (PMC7771166; doi:10.1002/ece3.6993)
Supplement: Supplementary file 9 — Dataset S7 [file ECE3-10-14000-s009.xlsx]

## Sheet: DATASET S7
DATASET S7. Complete summary of the taxonomic identities of all bacterial genera found across the 264 aquatic invertebrates samples. This table was generated using the summarize_taxa_through_plots command in QIIME, and using the Greengenes (v13_8) bacterial database as a reference.
Bacterial taxonomy (genus-level)	INVSJ16L011	INVSJ16L013	INVSJ16L014	INVSJ16L015	INVSJ16L016	INVSJ16L025	INVSJ16L027	INVSJ16L028	INVSJ16L039	INVSJ16L040	INVSJ16L041	INVSJ16L046	INVSJ16L047	INVSJ16L048	INVSJ16L050	INVSJ16L051	INVSJ16L053	INVSJ16L054	INVSJ16L055	INVSJ16L056	INVSJ16L058	INVSJ16L059	INVSJ16L060	INVSJ16L074	INVSJ16L075	INVSJ16L076	INVSJ16L079	INVSJ16L082	INVSJ16L083	INVSJ16L084	INVSJ16L085	INVSJ16L086	INVSJ16L087	INVSJ16L100	INVSJ16L101	INVSJ16L102	INVSJ16L111	INVSJ16L113	INVSJ16L117	INVSJ16L118	INVSJ16L119	INVSJ16L127	INVSJ16L129	INVSJ16L130	INVSJ16L131	INVSJ16L132	INVSJ16L133	INVSJ16L134	INVSJ16L138
k__Bacteria;p__[Thermi];c__Deinococci;o__Deinococcales;f__Deinococcaceae;g__CM44	0	0	0	0	0	0.00079308	0.00289159	0.001683	0	0	0	0	0	7.57786e-05	0	0	0.000450984	0.000128159	0.00031233	0	0	0	0	0	0	0	0.000474596	0.0010858	0.000413356	3.39037e-05	0	0	0.000377965	0	0	0	0	0.00174605	0.00016518	0	0	0.000422104	0.000449416	0	0.00067703	0.000961964	0	0	0.000284951
k__Bacteria;p__[Thermi];c__Deinococci;o__Deinococcales;f__Deinococcaceae;g__Deinococcus	0	0	0	0	0	1.23919e-05	4.47154e-05	9.43738e-05	0	0	0	0	0	0.000138927	1.10945e-05	0	0	0	1.35796e-05	0	0	0	0	0	0	0	0	0	0	0	0	0	0	0	0	0	0	0	0	0	0	0	0	0	0	0	0	0	0
k__Bacteria;p__[Thermi];c__Deinococci;o__Thermales;f__Thermaceae;g__Meiothermus	0	0	0	0	0	0.00219336	0.00922627	0.00224924	0	0	0	0	0	1.26298e-05	0	0	0.00527651	0.00161946	0.0013308	0.000236501	0	0	0	0	0	0	5.42395e-05	0.00147826	0.00169935	0.00148046	0.00131845	0	0	0	0	0	0	0	0	0	0	0	0	0	0	0.0011831	0	0	0
k__Bacteria;p__Acidobacteria;c__[Chloracidobacteria];o__[Chloracidobacterales];f__[Chloracidobacteraceae];g__Candidatus Chloracidobacterium	0	0	0	0	0	0	0	0	0	0	0	0	0	0	0	0	0	0	0	0	0	0	0	0	0	0	0	0	0	0	0	0	0	0	0	0	0	0	0	0	0	0	0	0	0	0	0	0	0
k__Bacteria;p__Acidobacteria;c__Holophagae;o__Holophagales;f__Holophagaceae;g__Geothrix	0	0	0	0	0	0	0	0	0	0	0	0	0	3.78893e-05	5.54723e-05	0.0111168	0.000191668	0	8.14775e-05	0	0	0	0	0	0	0	2.71197e-05	0	0	0.00213593	5.99298e-05	2.6061e-05	1.18114e-05	0	0	0	0	0	0	0	0	0	0	0	0	0	0	0	0
k__Bacteria;p__Acidobacteria;c__Solibacteres;o__Solibacterales;f__Solibacteraceae;g__Candidatus Solibacter	0	0	0	0	0	8.67432e-05	2.98103e-05	0.000110103	0	0	0	1.18286e-05	0	0	0	0.000826526	0	0	0	0	0	0	0	0	0	0	0	0	0	0	1.1986e-05	0	0	0	0	0	0	0	0	0	0	0	0	0	0	0	0	0	0
k__Bacteria;p__Actinobacteria;c__Actinobacteria;o__Actinomycetales;f__Actinomycetaceae;g__Actinomyces	0	0	0	0	0	0	0	0	0	0	0	0	0	0	0	0	0	0	0	0	0	0	0	0	0	0	0	0	0	0	0	0	0	0	0	0	0	0	0	0	0	0	0	0	0	0	0	0	0
k__Bacteria;p__Actinobacteria;c__Actinobacteria;o__Actinomycetales;f__Cellulomonadaceae;g__Actinotalea	0	0	0	0	0	0.000148703	0	0	0	0	0	0	0	0	0	0	0	0	0	0	0	0	0	0	0	0	0	0	0	0	0	0	0	0	0	0	0	0	0	0	0	0	0	0	0	0	0	0	0
k__Bacteria;p__Actinobacteria;c__Actinobacteria;o__Actinomycetales;f__Cellulomonadaceae;g__Demequina	0	0	0	0	0	0	0	0	0	0	0	0	0	0	0	8.26526e-05	0	0	0	0	0	0	0	0	0	0	0	0	0	0	0	0	0	0	0	0	0	0	0	0	0	0	0	0	0	0	0	0	0
k__Bacteria;p__Actinobacteria;c__Actinobacteria;o__Actinomycetales;f__Corynebacteriaceae;g__Corynebacterium	7.07104e-05	0	0	0	0	0	0.00134146	0	0	0	1.23576e-05	0	0	0	0	0	2.25492e-05	1.16508e-05	1.35796e-05	0	0	1.54636e-05	0	0	1.24869e-05	0	0	3.9246e-05	0	0	0	0	0	0	0	0	0	1.24718e-05	0	0	0	0	0	0	0	0	0	0	0
k__Bacteria;p__Actinobacteria;c__Actinobacteria;o__Actinomycetales;f__Intrasporangiaceae;g__Phycicoccus	0	0	0	0	0	0	0	0	0	0	0	0	0	0	0	2.75509e-05	0	0	0	0	0	0	0	0	0	0	0	0	0	0	0	0	0	0	0	0	0	0	0	0	0	0	0	0	0	0	0	0	0
k__Bacteria;p__Actinobacteria;c__Actinobacteria;o__Actinomycetales;f__Microbacteriaceae;g__Candidatus Rhodoluna	0	0	0	0	0	0	0	0	0	0	0	0	0	0	0	0	0	0	0	0	0	0	0	0	0	0	0	0	0	0	0	0	0	0	0	0	0	0	0	0	0	0	0	0	0	0	0	0	0
k__Bacteria;p__Actinobacteria;c__Actinobacteria;o__Actinomycetales;f__Microbacteriaceae;g__Salinibacterium	0	0	0	0	0	0	0	0	0	0	0	0	0	0.000101038	0	1.37754e-05	0	0	0	0	0	0	0	0	0	0	0	0	0	0	0	0	0	0	0	0	0	0	1.3765e-05	0	0	0	0	0	0	0	0	0	0
k__Bacteria;p__Actinobacteria;c__Actinobacteria;o__Actinomycetales;f__Micrococcaceae;g__Arthrobacter	0	0	0	0	0	0	0	0	0	0	0	0	0	0	0	0	0	0	0	0	0	0	0	0	0	0	0	0	0	0	0	0	0	0	0	0	0	0	0	0	0	0	0	0	0	0	0	0	0
k__Bacteria;p__Actinobacteria;c__Actinobacteria;o__Actinomycetales;f__Micromonosporaceae;g__Actinoplanes	0	0	0	0	0	6.19594e-05	0	0	0	0	0	0	0	0	0	0.000289284	0	0	0	0	0	0	0	0	0	0	0	0	0	0	0	0	0	0	0	0	0	0	0	0	0	0	0	0	0	0	0	0	0
k__Bacteria;p__Actinobacteria;c__Actinobacteria;o__Actinomycetales;f__Micromonosporaceae;g__Dactylosporangium	0	0	0	0	0	0	0	0	0	0	0	0	0	0	0	0	0	0	0	0	0	0	0	0	0	0	0	0	0	0	0	0	0	0	0	0	0	0	0	0	0	0	0	0	0	0	0	0	0
k__Bacteria;p__Actinobacteria;c__Actinobacteria;o__Actinomycetales;f__Micromonosporaceae;g__Virgisporangium	0	0	0	0	0	0	0	0	0	0	0	0	0	0	0	0	0	0	0	0	0	0	0	0	0	0	0	0	0	0	0	0	0	0	0	0	0	0	0	0	0	0	0	0	0	0	0	0	0
k__Bacteria;p__Actinobacteria;c__Actinobacteria;o__Actinomycetales;f__Mycobacteriaceae;g__Mycobacterium	0	0	0	0	0.000605356	2.47838e-05	0	7.86448e-05	0.000222453	0	0	0	1.05543e-05	7.57786e-05	0.000543629	0.00100561	0.00056373	1.16508e-05	0	7.39066e-05	0	0	2.92642e-05	0	0	0	0	0	0.000413356	0	0	0.00108153	0.000271662	0	0.000633112	0	0.000578049	0	0.0005506	0	0.00151033	2.41202e-05	0	0	0.000650991	0.000718709	3.27643e-05	0.000154445	0
k__Bacteria;p__Actinobacteria;c__Actinobacteria;o__Actinomycetales;f__Nocardiaceae;g__Rhodococcus	0.000311126	1.39735e-05	0	0.00187192	0.00164657	1.23919e-05	0.00122222	0	0.00112462	0.00110736	0.00281753	1.18286e-05	0.00214253	0.00174291	0.000432684	0.000854077	0.00214217	0.00131654	0.00176534	0.0019807	0.000704063	0.00278345	0.00335075	0.000393286	0.000899056	0.00277629	0.000216958	0	0	0.000824989	0.00405125	0.00161578	0.00034253	0.00017897	0.000272893	0	0	2.49436e-05	0.00388173	0.00503094	0.00367873	0.000832147	4.99351e-05	0.000109096	0.000169258	0.000409111	0.00362592	0.00332916	0.00226774
k__Bacteria;p__Actinobacteria;c__Actinobacteria;o__Actinomycetales;f__Nocardioidaceae;g__Kribbella	0	0	0	0	0	0	0	0	0	0	0	0	0	0	0	0	0	0	0	0	0	0	0	0	0	0	0	0	0	0	0	0	0	0	0	0	0	0	0	0	0	0	0	0	0	0	0	0	0
k__Bacteria;p__Actinobacteria;c__Actinobacteria;o__Actinomycetales;f__Nocardioidaceae;g__Nocardioides	0	0	0	0	0.000508499	0	0	0	0	0.000289425	0	0	0	0	0	0	4.50984e-05	0	0	0	0	0	0	0	0	0	0	0	0.000126303	0	0.000191775	0	0	0	0	0	0	0	0	0	0	6.03005e-05	0	0	0	3.31712e-05	4.36858e-05	0	0
k__Bacteria;p__Actinobacteria;c__Actinobacteria;o__Actinomycetales;f__Propionibacteriaceae;g__Propionibacterium	0	0	0	0	2.42142e-05	0	4.47154e-05	0	0	0	0	0	0	0	0	1.37754e-05	0	0	0	0	0	0	0	0	0	0	0	0	0	0	0	0	0	0	0	0	0	0	0	0	1.07881e-05	0	0.000209727	0	0	0	0	0	0
k__Bacteria;p__Actinobacteria;c__Actinobacteria;o__Actinomycetales;f__Pseudonocardiaceae;g__Amycolatopsis	0	0	0	0	0	0	0	0	0	0	0	0	0	0	0	0	0	0	0	0	0	0	0	0	0	0	0	0	0	0	0	0	0	0	0	0	0	0	0	0	0	0	0	0	0	0	0	0	0
k__Bacteria;p__Actinobacteria;c__Actinobacteria;o__Actinomycetales;f__Sporichthyaceae;g__Sporichthya	0	0	0	0	0	2.47838e-05	0	0	0	0	0	0	0	0	0	0	9.01967e-05	0	0	0	0	0	0	0	0	0	0	0	0	2.26024e-05	0	0	0	0	0	0	0	0	0	0	0	0	0	0	0	0	0	0	0
k__Bacteria;p__Armatimonadetes;c__[Fimbriimonadia];o__[Fimbriimonadales];f__[Fimbriimonadaceae];g__Fimbriimonas	0	0	0	0	0	0.000123919	0.000655826	0.000424682	0	0	0	0	2.11086e-05	0.000328374	0	0.000206631	0.000180393	0	0.00173819	1.47813e-05	0	0	0	0	0	0	0	1.3082e-05	0.000344463	0	1.1986e-05	0	0	0	0	0	0	0	0	0.00136993	0	0	0	0	5.20793e-05	0	0	0	0
k__Bacteria;p__Bacteroidetes;c__[Saprospirae];o__[Saprospirales];f__Chitinophagaceae;g__Chitinophaga	0	0	0	0	0	0	1.49051e-05	0	0	0	0	0	0	0	1.10945e-05	5.51017e-05	0	0	0	0	0	0	0	0	0	0	0	0	0	0	0	0	0	0	0	0	0	0	0	0	0	0	0.000459403	0	0	0	0	0	0
k__Bacteria;p__Bacteroidetes;c__[Saprospirae];o__[Saprospirales];f__Chitinophagaceae;g__Flavihumibacter	0	0	0	0	0	0.000185878	0	4.71869e-05	0	0	0	0	0	0	0	0.000165305	6.76476e-05	0	0	0	0	0	0	0	0	0	0	0	0	0	0	0	0	0	0	0	0	0	0	0	0	0	0	0	0	0	0	0	0
k__Bacteria;p__Bacteroidetes;c__[Saprospirae];o__[Saprospirales];f__Chitinophagaceae;g__Flavisolibacter	0	0	0	0	0	0	0	0	0	0	0	0	0	0	0	0	0	0	0	0	0	0	0	0	0	0	0	0	0	0	0	0	0	0	0	0	0	0	0	0	0	0	0	0	0	0	0	0	0
k__Bacteria;p__Bacteroidetes;c__[Saprospirae];o__[Saprospirales];f__Chitinophagaceae;g__Niabella	0	0	0	0	0	0	0	0	0	0	0	0	0	0	0	0	0	0	0	0	0	0	0	0	0	0	0	0	0	0	0	0	0	0	0	0	0	0	0	0	0	0	0	0	0	0	0	0	0
k__Bacteria;p__Bacteroidetes;c__[Saprospirae];o__[Saprospirales];f__Chitinophagaceae;g__Niastella	0	0	0	0	0	0	0	0	0	0	0	0	0	0	0	0	0	0	0	0	0	0	0	0	0	0	0	0	0	0	0	0	0	0	0	0	0	0	0	0	0	0	0	0	0	0	0	0	0
k__Bacteria;p__Bacteroidetes;c__[Saprospirae];o__[Saprospirales];f__Chitinophagaceae;g__Sediminibacterium	0	0	0	0	0	0.000111527	0.000253387	0.000235934	0	0	0	9.46286e-05	0	0	0.00306207	0.00110203	0.000586279	2.33016e-05	6.78979e-05	1.47813e-05	0	0	0	0	0	0	0	3.9246e-05	0	0	0	1.30305e-05	0	0	0	0	0.00126679	1.24718e-05	1.3765e-05	0	0	0	0	0	0	5.52853e-05	1.09214e-05	0	0.000569902
k__Bacteria;p__Bacteroidetes;c__[Saprospirae];o__[Saprospirales];f__Chitinophagaceae;g__Segetibacter	0	0	0	0	0	0	0	0	0	0	0	0	0	0	0	0	0	0	0	0	0	0	0	0	0	0	0	0	0	0	0	0	0	0	0	0	0	0	0	0	0	0	0	0	0	0	0	0	0
k__Bacteria;p__Bacteroidetes;c__[Saprospirae];o__[Saprospirales];f__Saprospiraceae;g__Haliscomenobacter	0	0	0	0	0	3.71756e-05	7.45256e-05	0.000125832	0	0	0	1.18286e-05	0	0	0.000588007	0.000110203	0.000710299	0.000128159	0	0	0	0	0	0	0	0	0	0.000156984	0	0	0	0	0	0	0	0	0	0	1.3765e-05	0	0	0	0	0	0	0	0	0	0
k__Bacteria;p__Bacteroidetes;c__[Saprospirae];o__[Saprospirales];f__Saprospiraceae;g__Saprospira	0	0	0	0	0	0	0	0	0	0	0	0	0	0	0	1.37754e-05	0	0	0	0	0	0	0	0	0	0	0	0	0	0	0	0	0	0	0	0	0	0	0	0	0	0	0	0	0	0	0	0	0
k__Bacteria;p__Bacteroidetes;c__Bacteroidia;o__Bacteroidales;f__Porphyromonadaceae;g__Candidatus Azobacteroides	0	0	0	0	0	0.00065677	0.000536585	0	0	0	0	0.000780686	0	0.000454672	0.00591335	0.00878873	0.00239021	2.33016e-05	0.00114068	0.000487783	0.0012746	0	0	0.000494779	0.00196044	0	0.00168142	0	0.000114821	0	0	1.30305e-05	0	0.000468075	1.09157e-05	0.00096016	0	1.24718e-05	0.0005506	2.36194e-05	0.00114354	6.03005e-05	0.000449416	0.000559116	0.000507773	0.00214507	7.64501e-05	0.000360373	1.1873e-05
k__Bacteria;p__Bacteroidetes;c__Bacteroidia;o__Bacteroidales;f__Porphyromonadaceae;g__Dysgonomonas	0.00415777	0.00684702	0.00617006	0.0105274	0.0102911	0.00571266	0.0112534	0.00196612	0.0184512	0.0185861	0.0368997	0.0101962	0.0174146	0.0174165	0.00558052	0.00421528	0.0140594	0.0342883	0.0291418	0.0234727	0.0327996	0.0356281	0.0231918	0.0256524	0.032366	0.024495	0.0261841	0.00192305	0.00792266	0.0312027	0.0197289	0.0118056	0.0154375	0.0218343	0.0306295	0.0300642	0.0249176	0.0182961	0.0207301	0.0225448	0.0145423	0.0257604	0.0231199	0.0259921	0.0216129	0.0273773	0.0286251	0.017521	0.0277471
k__Bacteria;p__Bacteroidetes;c__Bacteroidia;o__Bacteroidales;f__Porphyromonadaceae;g__Paludibacter	0.00175362	0	0.00316942	0.00324581	0.00200978	0.00169769	0.00214634	6.29158e-05	0.00359632	0.00716011	1.23576e-05	0.000461315	0.00403175	0.00285433	0.00203029	0.0136652	0.00255933	0.00603512	0.0127648	0.00869141	0.00487988	0.00621637	0.0054724	0.00589929	0.00749213	0.00419336	0.00494935	0.000667181	0.00168787	0.00562801	0.00871379	0.00536857	0.00344893	0.00892095	0.004792	0.00659642	0.00364048	0.0106758	0.00520317	0.00526714	0.00241653	0.0115053	0.00570259	0.00600027	0.00443976	0.00589341	0.00396448	0.00760215	0.00479668
k__Bacteria;p__Bacteroidetes;c__Bacteroidia;o__Bacteroidales;f__Porphyromonadaceae;g__Parabacteroides	0	0	0	0.000377819	0	0	0	0	4.9434e-05	1.25837e-05	2.47152e-05	2.36572e-05	3.16629e-05	0	0	1.37754e-05	0	0.000664096	1.35796e-05	0.0011825	3.6417e-05	0	1.46321e-05	0	0	0	5.42395e-05	0	0	3.39037e-05	0	0	1.18114e-05	0	1.09157e-05	0.00117214	4.91957e-05	1.24718e-05	0	0	0	0.000120601	0.000109857	0.00166371	0	0	1.09214e-05	0	1.1873e-05
k__Bacteria;p__Bacteroidetes;c__Bacteroidia;o__Bacteroidales;f__Porphyromonadaceae;g__Porphyromonas	0	0	0	0	0	0	0	0	0	0	0	0	0	0	0	0	0	0	0	0	0	0	0	0	0	0	0	0	0	0	0	0	0	0	0	0	0	0	0	0	0	0	0	0	0	0	0	0	0
k__Bacteria;p__Bacteroidetes;c__Bacteroidia;o__Bacteroidales;f__Porphyromonadaceae;g__Tannerella	0.00159805	0	0.00313192	0.01039	0.00661049	0.00131354	0.0046504	0.000943738	0.0113451	0.0121433	0.00759991	0.00514543	0.00616372	0.00863876	0.0021967	0.000427038	0.00480298	0.00425254	0.0113118	0.0181662	0.0102817	0.00940187	0.00986202	0.00352689	0.00634334	0.0143586	0.0118242	0.000981149	0.0028246	0.008329	0.00732342	0.00376582	0.0051852	0.00788843	0.00795756	0.0144273	0.00992522	0.0134196	0.00787358	0.00662525	0.00686121	0.0137485	0.00939778	0.00871403	0.00645783	0.00906678	0.0054498	0.00561152	0.0082992
k__Bacteria;p__Bacteroidetes;c__Bacteroidia;o__Bacteroidales;f__Prevotellaceae;g__Prevotella	0	0	0	0	0	0	0	0	0	0	0	0	0	0	0	0	0	0	0	0	0	0	0	0	0	0	0	0	0	0	0	0	0	0	0	0	0	0	0	0	0	0	0	0	0	0	0	0	0
k__Bacteria;p__Bacteroidetes;c__Bacteroidia;o__Bacteroidales;f__Rikenellaceae;g__Blvii28	0	0	0	0	0	1.23919e-05	0	7.86448e-05	0	0	0	0	0	0	1.10945e-05	0.000206631	0	0	1.35796e-05	0	0	0	0	0	0	0	0	0	0	4.52049e-05	0	0	0	0	0	0	0	0	0	0	0	0	0	0	0	0	0	0	0
k__Bacteria;p__Bacteroidetes;c__Bacteroidia;o__Bacteroidales;f__Rikenellaceae;g__PW3	0.00294155	0.0113325	0.00384457	0.0102183	0.0148433	0.00666683	0.0107615	0.0034761	0.0169682	0.0239467	0.0219223	0.00869401	0.016317	0.0144106	0.0150885	0.00608874	0.0184791	0.0260628	0.042572	0.0381949	0.0258561	0.0298602	0.0330246	0.0255002	0.0324285	0.0336915	0.0464697	0.00240709	0.00955312	0.0265579	0.0267526	0.0190376	0.0252291	0.034018	0.0295489	0.0336555	0.0312884	0.028074	0.0341647	0.0256743	0.0245429	0.0356738	0.0316489	0.0384699	0.0386168	0.0383901	0.0308968	0.0299796	0.0182962
k__Bacteria;p__Bacteroidetes;c__Bacteroidia;o__Bacteroidales;f__Rikenellaceae;g__Rikenella	1.41421e-05	0	0	0	0	0	0	0	9.8868e-05	0.00106961	0	0	0	0.000315744	0	2.75509e-05	0	0.000792255	0	0.00288236	0.000376309	0.00224222	0	0.000393286	0.00117377	0.00163396	0	3.9246e-05	0.000229642	0.000485953	0.000851003	0.000820922	0.000685061	0.00097745	0	0	0.000368967	0	0.000702015	0.00042515	0	0.00133867	0.000828922	0	0.000794209	0	0	0.00154445	0.000902345
k__Bacteria;p__Bacteroidetes;c__Cytophagia;o__Cytophagales;f__[Amoebophilaceae];g__Candidatus Amoebophilus	0	0	0	0	0	0	0	0	0	0	0	0	0	0	0	0	0	0	0	0	0	0	0	0	0	0	0	0	0	0	0	0	0	0	0	0	0	0	0	0	0	0	0	0	0	0	0	0	0
k__Bacteria;p__Bacteroidetes;c__Cytophagia;o__Cytophagales;f__[Amoebophilaceae];g__Candidatus Cardinium	0	0	0	0	0	0	0	0	0	0	0	0	0	0	0	0	0	0	0	0	0	0	0	0	0	0	0	0	0	0	0	0	0	0	0	0	0	0	0	0	0	0	0	0	0	0	0	0	0
k__Bacteria;p__Bacteroidetes;c__Cytophagia;o__Cytophagales;f__[Amoebophilaceae];g__SC3-56	0	0	0	0	0	0.00344494	0.00329403	0.00673199	0	0	0	0	0.00046439	0	0	6.88772e-05	0.00056373	3.49524e-05	0	0	0	0	0	0	0	0	0	0.00807158	0.00575254	0.00414755	0.00117462	0.00155063	0.000543324	0.00100498	0.00358036	0	1.22989e-05	0.00178346	0.00218864	0.000968397	0.00130536	0.00131455	0.00185759	0.00184099	0.00130198	0.000807165	0	0.00142433	0.00210151
k__Bacteria;p__Bacteroidetes;c__Cytophagia;o__Cytophagales;f__Cytophagaceae;g__Cytophaga	0	0	0	0	0	0	0	0	0	0	0	0	0	0	0	0	0.000473533	0	0	0	0	0	0	0	0	0	0	6.54099e-05	0	0	0	0	0	0	0	0	0	0	0	0	0	0	0	0	0	0	0	0	0
k__Bacteria;p__Bacteroidetes;c__Cytophagia;o__Cytophagales;f__Cytophagaceae;g__Emticicia	0	0	0	0	0.00108964	3.71756e-05	2.98103e-05	0.000424682	0	0	0	0.000141943	0.000432727	0.000113668	0.00287347	0.000881628	0.000699025	0	0	0	0	0	0	0	0	0	0	7.84919e-05	0	0	0	5.2122e-05	1.18114e-05	0	0.000818679	0	2.45978e-05	4.98871e-05	0	0	0	4.82404e-05	0	0	0.000325495	2.21141e-05	0	0	0
k__Bacteria;p__Bacteroidetes;c__Cytophagia;o__Cytophagales;f__Cytophagaceae;g__Flectobacillus	0	0	0.00193166	0	0.00210664	0.000235446	0.000238482	0.000141561	0	0	0	0.00114737	0.000379955	0	0.000410495	0.00404998	0.00463386	0.00043108	0.000570342	0	0	0	0	0	0.00106139	0	0	0	0.000310017	0	0.000467452	0	1.18114e-05	0	0.00112432	0	0	2.49436e-05	0	0.00220842	0.00190949	0.000759787	0.000389494	2.7274e-05	0.000416634	0.000420168	0.000109214	0.000360373	0
k__Bacteria;p__Bacteroidetes;c__Cytophagia;o__Cytophagales;f__Cytophagaceae;g__Hymenobacter	0	0	0	0	0	0	0	0	0	0	0	0	0	0	0	0	0	0	0	0	0	0	0	0	0	0	0	0	0	0	0	0	0	0	0	0	0	0	0	0	0	0	0	0	0	0	0	0	0
k__Bacteria;p__Bacteroidetes;c__Cytophagia;o__Cytophagales;f__Cytophagaceae;g__Leadbetterella	0	0	0	0	0	7.43513e-05	0.000268292	7.86448e-05	0	0	0	0	0.000295521	0.000214706	0.00437122	0.00669486	2.25492e-05	0	0	0	0	0	0	0	1.24869e-05	0	0	0.000104656	0	0	0	0.000169397	0.000224417	0	0	0	0	0	0	1.18097e-05	0	0	0	0	0	0	0	0	0
k__Bacteria;p__Bacteroidetes;c__Cytophagia;o__Cytophagales;f__Cytophagaceae;g__Rudanella	0	0	0	0	0	0	0	0	0	0	0	0	0	0	0	0	0	0	0	0	0	0	0	0	0	0	0	0	0	0	0	0	0	0	0	0	0	0	0	0	0	0	0	0	0	0	0	0	0
k__Bacteria;p__Bacteroidetes;c__Cytophagia;o__Cytophagales;f__Cytophagaceae;g__Runella	0	0	0	0	0	1.23919e-05	0	3.14579e-05	0	0	0	0	0	0	0	2.75509e-05	0.000259316	2.33016e-05	4.07387e-05	0	0	0	0	0	0	0	0	0	0	0	0	0	0	0	0.000927836	0	0	0	9.6355e-05	0	0	0	0	0	0	0	0	0	0
k__Bacteria;p__Bacteroidetes;c__Cytophagia;o__Cytophagales;f__Cytophagaceae;g__Sporocytophaga	0	0	0	0	0	0	0	0	0	0	0	0	0	0	0	0	0	0	0	0	0	0	0	0	0	0	0	0	0	0	0	0	0	0	0	0	0	0	0	0	0	0	0	0	0	0	0	0	0
k__Bacteria;p__Bacteroidetes;c__Flavobacteriia;o__Flavobacteriales;f__[Weeksellaceae];g__Chryseobacterium	0	0	0	0	0	0	0	0.000125832	0	0	0	0	0	1.26298e-05	7.76613e-05	0.00201121	0.000236766	0	0	0	0.00122604	0	0	0.00022836	0	0	1.35599e-05	0	0	0	0	0.000443037	0	0	0	0	0.000172185	0.000187077	0.00011012	0.000602296	0.000863045	0	0	0	0	0	0.000775422	0	0.000581775
k__Bacteria;p__Bacteroidetes;c__Flavobacteriia;o__Flavobacteriales;f__[Weeksellaceae];g__Cloacibacterium	0	0	0	0	0	0	0	0	0	0	0	0	0	0	0	0	0	0	0	0	0	0	0	0	0	0	0	0	0	0	0	0	0	0	0	0	0	0	0	0	0	0	0	0	0	0	0	0	0
k__Bacteria;p__Bacteroidetes;c__Flavobacteriia;o__Flavobacteriales;f__[Weeksellaceae];g__Wautersiella	0	0	0	0	0	0	0	0	0	0	0	0	0	1.26298e-05	0	1.37754e-05	0	0	0	0	0	0	0	0	0	0	0	0	0	0	0	1.30305e-05	0	0	0	0	0	0	0	4.72389e-05	0	0	0	0	0	0	0	0	0
k__Bacteria;p__Bacteroidetes;c__Flavobacteriia;o__Flavobacteriales;f__Cryomorphaceae;g__Crocinitomix	0	0	0	0	0	7.43513e-05	0.000193767	0.000220205	0	0	0	0	0	0.000101038	3.32834e-05	6.88772e-05	5.6373e-05	0	1.35796e-05	0	0	0	0	0	0	0	0	0	5.74106e-05	0	0	0	0	0	0	0	0	0	0	1.18097e-05	0	0	0.000439429	0	0	0	0	0	0
k__Bacteria;p__Bacteroidetes;c__Flavobacteriia;o__Flavobacteriales;f__Cryomorphaceae;g__Fluviicola	0	0	0	0	0	9.9135e-05	0.000402438	0.000204476	0	0	0	0.000425829	0	3.78893e-05	0.000255173	0.000192856	0.000124021	0	6.78979e-05	0	0	0	0	0	0	0	0	0.000156984	0	0	0	5.2122e-05	0.000307096	0	0	0	0	0	0	2.36194e-05	0.00107881	0	0	0	0	0	1.09214e-05	0	0
k__Bacteria;p__Bacteroidetes;c__Flavobacteriia;o__Flavobacteriales;f__Flavobacteriaceae;g__Capnocytophaga	0	0	0	0	0	0	0	0	0	0	0	0	0	0	0	0	0.00349512	0	0	0	0	0	0	0	0	0	0	0	0	0	0	0	0	0	0	0	0	0	0	0	0	0	0	0	0	0	0	0	0
k__Bacteria;p__Bacteroidetes;c__Flavobacteriia;o__Flavobacteriales;f__Flavobacteriaceae;g__Flavobacterium	0.00155563	0.00120172	0.0018754	0.000635422	0.00176764	0.00374235	0.0040542	0.00289413	0.00897227	0.00440429	0.00767406	0.00376149	0.00405286	0.00439516	0.186798	0.0138305	0.008253	0.00576715	0.0063145	0.00499608	0.00470994	0.00828849	0.00444815	0.00310823	0.00388342	0.00649247	0.00143735	0.000601771	0.00279015	0.00997898	0.00671213	0.00269731	0.0054923	0.00530026	0.00451911	0.00276825	0.00610026	0.00404086	0.00399185	0.00501913	0.00340903	0.00344919	0.00575252	0.00478658	0.0069005	0.00608138	0.00251193	0.00482213	0.00339567
k__Bacteria;p__Bacteroidetes;c__Flavobacteriia;o__Flavobacteriales;f__Flavobacteriaceae;g__Winogradskyella	0	0	0	0	0	0	0	0	0	0	0	0	0	0	0	0	0	0	0	0	0	0	0	0	0	0	0	0	0	0	0	0	0	0	0	0	0	0	0	0	0	0	0	0	0	0	0	0	0
k__Bacteria;p__Bacteroidetes;c__Sphingobacteriia;o__Sphingobacteriales;f__Sphingobacteriaceae;g__Pedobacter	0	0	0	0	0	0	0	0	0	0	0	0	0	0	0	0	0	0	0	0	0	0	0	0	0	0	0	0	0	0	0	0	0	0	0	0	0	0	0	0	0	0	0	0	0	0	0	0	0
k__Bacteria;p__Chlamydiae;c__Chlamydiia;o__Chlamydiales;f__Chlamydiaceae;g__Chlamydia	0	0	0	0	0	0	0	0	0	0	0	0	0	0	0	0	0	0	0	0	0	0	0	0	0	0	0	0	0	0	0	0	0	0	0	0	0	0	0	0	0	0	0	0	0	0	0	0	0
k__Bacteria;p__Chlamydiae;c__Chlamydiia;o__Chlamydiales;f__Parachlamydiaceae;g__Parachlamydia	0	0	0	0	0	0	0	0	0	0	0	0	0	0	0	0	0	0	0	0	0	0	0	0	0	0	0	0	0	0	0	0	0	0	0	0	0	0	0	0.000720393	0	0	9.98702e-06	0	0	0	0	1.71606e-05	0
k__Bacteria;p__Chlamydiae;c__Chlamydiia;o__Chlamydiales;f__Rhabdochlamydiaceae;g__Candidatus Rhabdochlamydia	0	0	0	0	0	0.000173486	0	4.71869e-05	0	0	0	0	0	0	0	0	0	0.00172432	0.000244432	0.00033997	0	0	0	0	0	0.000448255	0	3.9246e-05	0	0	0.000527382	0	0.000413399	0.000440541	0	0	0	0	6.8825e-05	0	0.000474675	0.000639186	0.000109857	0.00013637	0	3.31712e-05	1.09214e-05	0.000223088	0.00032057
k__Bacteria;p__Chlamydiae;c__Chlamydiia;o__Chlamydiales;f__Simkaniaceae;g__Fritschea	0	0	0	0	0	0	0	0	0	0	0	0	0	0	0	0	0	0	0	0	0	0	0	0	0	0	0	0	0	0	0	0	0	0	0	0	0	0	0	0	0	0	0	0	0	0	0	0	0
k__Bacteria;p__Chloroflexi;c__Anaerolineae;o__Anaerolineales;f__Anaerolinaceae;g__Anaerolinea	0	0	0	0	0	0	1.49051e-05	4.71869e-05	0	0	0	0	0	0	1.10945e-05	0.000316835	0	0	0	0	0	0	0	0	0	0	0	0	0	0	0	0	0	0	0	0	0	0	0	0	0	0	0	0	0	0	0	0	0
k__Bacteria;p__Chloroflexi;c__Anaerolineae;o__Anaerolineales;f__Anaerolinaceae;g__WCHB1-05	0	0	0	0	0	0	0	0	0	0	0	0	0	0	0	4.13263e-05	0	0	0	0	0	0	0	0	0	0	0	0	0	0	0	0	0	0	0	0	0	0	0	0	0	0	0	0	0	0	0	0	0
k__Bacteria;p__Chloroflexi;c__Anaerolineae;o__Caldilineales;f__Caldilineaceae;g__Caldilinea	0	0	0	0	0	8.67432e-05	4.47154e-05	6.29158e-05	0	0	0	0	0	0	0	0.000123979	0	0	0	0	0	0	0	0	0	0	0	0	0.000126303	0.000395543	0	0	0	0	0	0	0	0	1.3765e-05	0	0	0	0	0	0	0	0	0	0
k__Bacteria;p__Chloroflexi;c__Ktedonobacteria;o__Ktedonobacterales;f__Ktedonobacteraceae;g__FFCH10602	0	0	0	0	0	0	0	0	0	0	0	0	0	0	0	0	0	0	0	0	0	0	0	0	0	0	0	0	0	0	0	0	0	0	0	0	0	0	0	0	0	0	0	0	0	0	0	0	0
k__Bacteria;p__Cyanobacteria;c__Nostocophycideae;o__Nostocales;f__Nostocaceae;g__Dolichospermum	0	0	0	0	0	0	0	1.5729e-05	0	0	0	0	0	0	0	0	0	0	0	0	0	0	0	0	0	0	0	0	0	0	0	0	0	0	0	0	0	0	0	0	0	0	0	0	0	0	0	0	0
k__Bacteria;p__Cyanobacteria;c__Nostocophycideae;o__Nostocales;f__Nostocaceae;g__Nostoc	0	0	0	0	0	0	0	0	0	1.25837e-05	0	0	0	0	0	0	0	0	0	0	0	0	0	1.26867e-05	0	0	0	0	0	0	0	0	0	0	0	0	1.22989e-05	1.24718e-05	1.3765e-05	0	0	0	1.9974e-05	0	0	7.73994e-05	0	0	0
k__Bacteria;p__Cyanobacteria;c__Nostocophycideae;o__Stigonematales;f__Rivulariaceae;g__Calothrix	0	0	0	0	0	0	0	0	0	0	0	0	0	0	0	0	0	0	0	0	0	0	0	0	0	0	0	0	0	0	0	0	0	0	0	0	0	0	0	0	0	0	0	0	0	0	0	0	0
k__Bacteria;p__Cyanobacteria;c__Oscillatoriophycideae;o__Chroococcales;f__Cyanobacteriaceae;g__Cyanobacterium	0	0	0	0	0	0	0	0	0	0	0	0	0	0	0	0	0	0	0	0	0	0	0	0	0	0	0	0	0	0	0	0	0	0	0	0	0	0	0	0	0	0	0	0	0	0	0	0	0
k__Bacteria;p__Cyanobacteria;c__Oscillatoriophycideae;o__Oscillatoriales;f__Phormidiaceae;g__Microcoleus	0	0	0	0	0	0	0	0	0	0	0	0	0	0	0	0	0	0	0	0	0	0	0	0	0	0	0	0	0	0	1.1986e-05	0	0	0	0	0	0	0	9.6355e-05	0	0	0	9.98702e-06	0	0	0.000154799	0	0	0
k__Bacteria;p__Cyanobacteria;c__Oscillatoriophycideae;o__Oscillatoriales;f__Phormidiaceae;g__Phormidium	0	0	0	0	0	2.47838e-05	0.000491869	0.000283121	0	0	0	0	0	0.000113668	0	0	0	0	0	0	0	0	0	0	0	0.00134477	0	2.6164e-05	0	0	0	0.000573342	0	0	0	1.24696e-05	0.00182024	0.000286851	0.00297324	0	0	0.000795967	0.000379507	1.3637e-05	0.0040752	0.00980761	7.64501e-05	0.000257409	0
k__Bacteria;p__Cyanobacteria;c__Synechococcophycideae;o__Pseudanabaenales;f__Pseudanabaenaceae;g__Arthronema	0	0	0	0	0	0.00079308	0.00365176	0.00117967	0	0	0	0	0	1.26298e-05	0	0	0.000620103	0.000302921	0.000149375	7.39066e-05	0	0	0	0	0	0	0	0.00107272	0.00198641	0.000146916	1.1986e-05	0	0	0.00140422	0	0	6.14946e-05	7.48307e-05	0.000977315	0.000944778	0.00056098	0.000120601	1.9974e-05	0	0	0.00103936	0	0	0
k__Bacteria;p__Cyanobacteria;c__Synechococcophycideae;o__Pseudanabaenales;f__Pseudanabaenaceae;g__Leptolyngbya	0.00353552	0	0.00168786	0.0017517	0.001356	0.0226895	0.0310623	0.0234047	0	0	0	0.00143126	1.05543e-05	0.000189447	0.00133134	0	0.0315012	0.00378651	0.00741445	0.0011086	0	0	0	1.26867e-05	0	0	0.000894952	0.0355176	0.025674	0.0113916	0.014515	0.00282762	0.00648446	0.00520389	0.00752093	0.00255627	0.0067521	0.0164503	0.00708898	0.00674335	0.00720643	0.0105767	0.00626186	0.00325924	0.00968674	0.00392525	0.00406278	0.00676128	0.00543782
k__Bacteria;p__Cyanobacteria;c__Synechococcophycideae;o__Pseudanabaenales;f__Pseudanabaenaceae;g__Pseudanabaena	0	0	0	1.71736e-05	0	0.0109049	0.00310027	0.00355474	0	0	0	0	0	1.26298e-05	0	0.00111581	0.00289757	0	4.07387e-05	0	0	1.54636e-05	1.46321e-05	0	0	0	0	0.00457869	0.00260644	0.00145786	0.000731143	0	0.000472456	0	0.000600365	0.00361619	0.00538692	0.00169616	0.0022024	0	0.00283726	0	0.0027664	0.00171826	0.00210921	0.00117205	0	0.000188767	0.000463045
k__Bacteria;p__Cyanobacteria;c__Synechococcophycideae;o__Synechococcales;f__Acaryochloridaceae;g__Acaryochloris	0	0	0	0	0	0	0	0	0	0	0	0	0	0	0	0	0	0	0	0	0	0	0	0	0	0	0	0	0	0	0	1.30305e-05	0	0	0	0	0	0	0	0	0	0	0	0	0	0	0	0	0
k__Bacteria;p__Cyanobacteria;c__Synechococcophycideae;o__Synechococcales;f__Synechococcaceae;g__Synechococcus	0	0	0	0.000944547	0	4.95675e-05	0	0	0	0	0	0	0	0.000997752	1.10945e-05	2.75509e-05	0.000360787	0.000186413	0	0.000857316	0	0	4.38962e-05	0	0	0	0	0	0	0.000802387	0	0	0.00108665	0	0	0	0.000541152	0.00178346	2.753e-05	0.000366101	0.00111117	0.000675366	4.99351e-05	1.3637e-05	1.30198e-05	9.95135e-05	0	0	0
k__Bacteria;p__Deferribacteres;c__Deferribacteres;o__Deferribacterales;f__Deferribacteraceae;g__Mucispirillum	0.00141421	0.00240344	0.0033007	0.00120215	0.00256671	0.000817864	0.00175881	0.00029885	0.00493104	0.00322142	0	0.00410452	0.00349348	0.00279118	0.00112054	0.00111581	0.00387846	0.00375156	0.00604291	0.00792278	0.00534117	0.00434527	0.0130957	0.00794184	0.00462015	0.00844455	0.00661722	0.000523279	0.00363983	0.00753792	0.0034999	0.000560312	0.00576396	0.00835651	0.00719346	0.00740695	0.00623555	0.00298076	0.00836912	0.00734565	0.00787529	0.00560795	0.00819934	0.0134052	0.0141395	0.00921053	0.00871531	0.00681276	0.00687444
k__Bacteria;p__Elusimicrobia;c__Elusimicrobia;o__Elusimicrobiales;f__Elusimicrobiaceae;g__Elusimicrobium	0.000791956	0.000992119	0.00215671	0.00132237	0.00106543	0.000272621	0.000804877	0.000283121	0	0.00106961	0	0.00138394	0.00106599	0.000757786	0.000266267	0.00115714	0.000473533	0.00314572	0.0057849	0.00226154	0	0.00193295	0.000687708	0.00277838	0	0.00221236	0.000718673	5.23279e-05	0.000631516	0.0036842	0.00152222	0.00380491	0.00107484	0.00126655	0.00186659	0.00226947	7.37935e-05	0.00200796	0.002519	0.00294062	0.000906198	0.00180902	0.00570259	0.00542752	0.0100513	0.0404246	0.00176927	0.00441028	0.000653013
k__Bacteria;p__Firmicutes;c__Bacilli;o__Bacillales;f__[Exiguobacteraceae];g__Exiguobacterium	0	0	0	0	0	0	0	0	0	0	0	0	0	1.26298e-05	0	5.51017e-05	0	0	0	0	0	0	0	0	0	0	0	3.9246e-05	0.00043632	0	0	0	0	0	0	0	0	0	0	0	0	0	0	0	0	0	0	3.43212e-05	0
k__Bacteria;p__Firmicutes;c__Bacilli;o__Bacillales;f__Bacillaceae;g__Anoxybacillus	5.65683e-05	0	0	0	0	0	1.49051e-05	0.000110103	0	0	0	0	0	0	0	1.37754e-05	0	0	0	0	0	0	0	0	0	0	0	0	0	0	0	0	0	0	0	0	0	0	0	1.18097e-05	0	0	0	0	1.30198e-05	0	2.18429e-05	0	0
k__Bacteria;p__Firmicutes;c__Bacilli;o__Bacillales;f__Bacillaceae;g__Bacillus	0	0	0	0	0	0	0	0	0	0	0	0	0	0	0	0	0	0	0	0	0	0	0	0	0	0	0	0	0	0	0	0	0	0	0	0	0	0	0	0	0	0	0	0	0	0	0	0	7.12378e-05
k__Bacteria;p__Firmicutes;c__Bacilli;o__Bacillales;f__Bacillaceae;g__Geobacillus	0.000381836	0.00023755	0	0.000515207	0	0.000136311	0.000208672	1.5729e-05	0	0	0	0	0	0	5.54723e-05	0.000123979	0.000259316	0	0	0	0	0	0	0	0	0	0	0	0	0	0	0	0	0	0	0	0	0	0	5.90486e-05	1.07881e-05	0	0	0	0	0	1.09214e-05	5.14818e-05	0
k__Bacteria;p__Firmicutes;c__Bacilli;o__Bacillales;f__Planococcaceae;g__Lysinibacillus	0	0	0	0	0	0	0	0	0	0	0	0	0	0	0	0	0	0	0	0	0	0	0	0	0	0	0	0	0	0	0	0	0	0	0	0	0	0	0	0	0	0	0	0	0	0	0	0	0
k__Bacteria;p__Firmicutes;c__Bacilli;o__Bacillales;f__Planococcaceae;g__Sporosarcina	0	0	0	0	0	0	0	0	0	0	0	0	0	0	0	0	0	0	0	0	0	0	0	0	0	0	0	0	0	0	0	0	0	0	0	0	0	0	0	0	0	0	0	0	0	0	0	0	0
k__Bacteria;p__Firmicutes;c__Bacilli;o__Bacillales;f__Staphylococcaceae;g__Staphylococcus	1.41421e-05	9.78145e-05	3.7508e-05	6.86943e-05	0	0	0.000476964	0	1.23585e-05	0.000742437	4.94303e-05	0	0	2.52595e-05	1.10945e-05	0	0.000236766	0	0	0	0	0	0	0	0	0	0	1.3082e-05	2.29642e-05	0	0	0	2.36228e-05	0	0	0	0	0	0	0	0	2.41202e-05	9.98702e-06	0	1.30198e-05	0	1.09214e-05	6.86424e-05	2.37459e-05
k__Bacteria;p__Firmicutes;c__Bacilli;o__Lactobacillales;f__Carnobacteriaceae;g__Carnobacterium	0.000212131	9.78145e-05	0	0.000206083	0	0.000309797	0.000208672	0.000346037	0	0	0	0	0	0	0	0.000206631	2.25492e-05	0.000128159	0.000271592	0	0	0.000695862	0	0	0	0	0	0.000248558	0	0	0	0	0	0.000853548	0	0	0.000578049	0	9.6355e-05	0.000649535	1.07881e-05	3.61803e-05	0	4.0911e-05	0	0	0	0.000102964	0
k__Bacteria;p__Firmicutes;c__Bacilli;o__Lactobacillales;f__Carnobacteriaceae;g__Granulicatella	4.24262e-05	0	3.7508e-05	0	0	2.47838e-05	5.96205e-05	0.000141561	0.000173019	0.000163588	1.23576e-05	0	3.16629e-05	0	0	1.37754e-05	0	0	0.000108637	0	0	0	1.46321e-05	0	3.74607e-05	0	0	0	0	0	0	0	0	0	4.36629e-05	0	0	3.74153e-05	0	0.000389721	0	0	0	0	0	0	0.000502386	1.71606e-05	0
k__Bacteria;p__Firmicutes;c__Bacilli;o__Lactobacillales;f__Enterococcaceae;g__Enterococcus	7.07104e-05	1.39735e-05	0	0	0.00121071	0	0.000417344	0	0	0	0	0	0	0.000239966	0	0	0.000901967	0	0.00241716	0	0.00167518	0.00205666	0	0	0.000749213	0	0	0	0	0.000293832	0.000275677	0	0	0	3.27472e-05	0.00109733	0	0	0.00118379	0.000295243	0.000172609	3.61803e-05	4.99351e-05	5.45479e-05	5.20793e-05	9.95135e-05	5.46072e-05	1.71606e-05	0
k__Bacteria;p__Firmicutes;c__Bacilli;o__Lactobacillales;f__Enterococcaceae;g__Vagococcus	0	0	0	0	0	0	0	0	0	0	0	0	0	0	0	0	0	0	0	0	0.000315614	0	0	0	0	0	0	0	0	0	0	0	0	0	0.000785932	0	0	0	0	0	0.000712013	0	0	0	1.30198e-05	0.000154799	3.27643e-05	3.43212e-05	0
k__Bacteria;p__Firmicutes;c__Bacilli;o__Lactobacillales;f__Lactobacillaceae;g__Lactobacillus	0	0	0	0	0	6.19594e-05	2.98103e-05	0	0	0	0	0	0	0	0	0	0.000157844	0	0	0	0	7.7318e-05	0	0	0	0	0	0	0	0	0	0	0	0	0	0	0	0	0	0	0	0	0	0	0	0	0	0	0
k__Bacteria;p__Firmicutes;c__Bacilli;o__Lactobacillales;f__Leuconostocaceae;g__Leuconostoc	0.000268699	0.00181656	0.00046885	6.86943e-05	0	0.000408932	0.000655826	0.0005977	0	0	0	0	0	1.26298e-05	0.000221889	0.000619894	7.89221e-05	0	0.000108637	0.000694722	3.6417e-05	0	1.46321e-05	0	0	0	0	0.00019623	0.000332981	0.000203422	0	0	0	0.000894848	0	0	3.68967e-05	1.24718e-05	0.00071578	0.000188956	0	1.20601e-05	1.9974e-05	0.000109096	1.30198e-05	0.000309598	0.000447779	1.71606e-05	0
k__Bacteria;p__Firmicutes;c__Bacilli;o__Lactobacillales;f__Streptococcaceae;g__Lactococcus	0.00445475	0.00275278	0.000206294	0.00365797	0.000750642	0.00180921	0.00268292	0.00144706	0.000865095	0.00100669	0	0	0.00109765	0	0.000299551	0.00170815	0.00292012	0.000349524	0.00272949	0.000162594	0.000145668	0.00310818	0.00102425	0	0.00255981	0.00187978	0.000216958	0.00184456	0.0021816	0.000361639	0.00116264	0.00144639	2.36228e-05	0.000853548	0.00155003	0.00336679	0.00151277	0.00069842	0.00257406	0.00140536	0.00149954	0.000868328	0.000299611	0.00240011	0.000117178	0.000685537	0.0019877	0.00219656	0.00270703
k__Bacteria;p__Firmicutes;c__Bacilli;o__Lactobacillales;f__Streptococcaceae;g__Streptococcus	0.00736802	0.0103963	0.00707025	0.00345189	0.00600513	0.00410171	0.00505284	0.0019032	0.00809481	0.00422812	0.0097872	0.00282703	0.00194199	0.00167976	0.00248516	0.00263111	0.00277355	0.00389137	0.00327268	0.00240935	0.00277983	0.00188656	0.00166806	0.00668587	0.00255981	0.00459823	0.0019255	0.00366296	0.0046847	0.00470131	0.00448275	0.00569433	0.00245677	0.00352433	0.00221589	0.00211983	0.00205392	0.00160886	0.00324854	0.00236194	0.00362479	0.00406426	0.00191751	0.00267285	0.00234357	0.00113888	0.00403001	0.00338064	0.00447611
k__Bacteria;p__Firmicutes;c__Clostridia;o__Clostridiales;f__[Acidaminobacteraceae];g__Fusibacter	0	0	0	0	0	0	0	0	0	0	0	0.000484972	0	0	7.76613e-05	0.000206631	1.12746e-05	0	0	0	0	0	0	0	0	0	0	0	0	0	0	0	0	0	0	0	0	0	0	0	0	0	0	0	0	0	0	0	0
k__Bacteria;p__Firmicutes;c__Clostridia;o__Clostridiales;f__[Mogibacteriaceae];g__Anaerovorax	0	0	0	0	0	0	0	0	0	0.00101928	0	0	0.00121375	0	0.00188606	0.00389845	0.00189413	0	0	0.000739066	0.000813314	0	0	0	0	0.000722993	0	0	0	0	0	0	0	0.000674578	0	0.00119708	0.000491957	0.00069842	0	0.000460579	0	0.000808027	0	4.0911e-05	0.00135406	8.84564e-05	0.0001529	0.00199063	0.000344316
k__Bacteria;p__Firmicutes;c__Clostridia;o__Clostridiales;f__[Tissierellaceae];g__Anaerococcus	0	0	0	0	0	0	0	0	0	0	0	0	0	0	0	0	0	0	0	0	0	0	0	0	0	0	0	0	0	0	0	0	0	0	0	0	0	0	0	0	0	0	0	0	0	0	0	0	0
k__Bacteria;p__Firmicutes;c__Clostridia;o__Clostridiales;f__[Tissierellaceae];g__Parvimonas	1.41421e-05	0	0	0	0	0	0	0	0	0	0	0	0	0	0	0	0	0	0	0	0	0	0	0	0	0	0	0	0	0	0	0	0	0	0	0	0	0	0	0	0	0	0	0	0	0	0	0	0
k__Bacteria;p__Firmicutes;c__Clostridia;o__Clostridiales;f__Christensenellaceae;g__Christensenella	0	0	0	0	0.00096857	0	0	0	0	0	0	0	0	0	0	0	0.000755398	0	0.000841934	0.00130076	0	0	0	0.000685079	0	0.00093989	0	0	0.000264089	0	0.00062327	0	0	0.00112889	0	0	0	0	0	0	0	1.20601e-05	0	0	0	0.00113888	0.0019331	0	0
k__Bacteria;p__Firmicutes;c__Clostridia;o__Clostridiales;f__Clostridiaceae;g__Clostridium	0.000254557	0.000614834	7.50159e-05	0.000549554	0.00130757	0.000557635	7.45256e-05	0.00015729	3.70755e-05	0	2.47152e-05	0.000828001	0	0.00053045	0.00163089	0.0086923	0.00103726	5.8254e-05	0.00130364	0.00144857	0	0.00176285	4.38962e-05	0.0017127	0.00226013	0.000751912	0.00242722	0.000209312	0.000918569	0	0	3.90915e-05	0	0.00122525	0	0.00345408	2.45978e-05	0.00180841	0.00103238	2.36194e-05	3.23642e-05	0.000205022	3.99481e-05	0.00139097	0.00272114	0.000353826	0.0001529	0.000343212	0.00150787
k__Bacteria;p__Firmicutes;c__Clostridia;o__Clostridiales;f__Dehalobacteriaceae;g__Dehalobacterium	0	0	0	0	0	0	0	0	0	0	0	0	0	0	0	0.000371937	0	0	0	0	0	0	0	0	0	0	0	0	0	0	0.000191775	0	0	0	0	0	0	1.24718e-05	0	0	0	3.61803e-05	0	0	1.30198e-05	0	0	1.71606e-05	0
k__Bacteria;p__Firmicutes;c__Clostridia;o__Clostridiales;f__Eubacteriaceae;g__Anaerofustis	0	0	0	0	0	0	0	0	0	0	0	0	0	0	0	0	0	0	0	0	0	0	0	0	0	0	0	0	0	0	0	0	0	0	0	0	0	0	0	0	0	0	0.000439429	0	0	0	0	0	0
k__Bacteria;p__Firmicutes;c__Clostridia;o__Clostridiales;f__Lachnospiraceae;g__Epulopiscium	0.000113137	2.7947e-05	0	8.58679e-05	0.0001695	0.000111527	2.98103e-05	9.43738e-05	0.000135943	0.00013842	1.23576e-05	9.46286e-05	9.49888e-05	8.84084e-05	6.65668e-05	6.88772e-05	0.00014657	0.000128159	6.78979e-05	0.000133032	0.000145668	0.000201027	0.000160953	0.000215673	0.00016233	0.000144599	0.000135599	2.6164e-05	9.18569e-05	6.78073e-05	0.000131845	0.000208488	0.000129925	0.000110135	9.82415e-05	9.97568e-05	9.83913e-05	2.49436e-05	0.000123885	0.000153526	0.000107881	0.000192962	9.98702e-05	6.81849e-05	0.000234357	8.84564e-05	0.000109214	0.000343212	0.000130603
k__Bacteria;p__Firmicutes;c__Clostridia;o__Clostridiales;f__Ruminococcaceae;g__Oscillospira	0	0	0	0	0.000387428	0	0	0	0.000753868	1.25837e-05	0	0	0	0	0	0	0	0	0.000746877	0	0	0	0	0	0	0	0	6.54099e-05	0.000769301	0	0	0.00131608	0	0	0.000654943	0.00093522	0	0	0	0.000200765	0.000636496	0.000241202	0.000119844	0.00100914	0	0.000530739	0.000644365	5.14818e-05	0
k__Bacteria;p__Firmicutes;c__Clostridia;o__Clostridiales;f__Ruminococcaceae;g__Ruminococcus	0	0	0	0	0	0.000297405	0	0	0	0	0.00165592	0	0	0	0	0	0	0	0	0	0	0	0.00178511	0	0.00128615	0	0	0	0	0.00101711	0	0	0	0	0	0	0	0	0	0	0	2.41202e-05	0.00137821	0.000845493	0	0	2.18429e-05	0	0
k__Bacteria;p__Firmicutes;c__Clostridia;o__Clostridiales;f__Veillonellaceae;g__Dialister	0	0	0	0	0	0	0	0	0	0	0	0	0	0	0	0	0	0	0	0	0	0	0	0	0	0	0	0	0	0	0	0	0	0	0	0	0	0	0	0	0	0	0	0	0	0	0	0	0
k__Bacteria;p__Firmicutes;c__Clostridia;o__Clostridiales;f__Veillonellaceae;g__Megasphaera	0	0	0	0	0	0	0	0	0	0	0	0	0	0	0	0	0	0	0	0	0	0	0	0	0	0	0	0	0	0	0	0	0	0	0	0	0	0	0	0	0	0	0	0	0	0	0	0	0
k__Bacteria;p__Fusobacteria;c__Fusobacteriia;o__Fusobacteriales;f__Fusobacteriaceae;g__Cetobacterium	0	0	0	0	0	0	0	0	0	0	0	0	0	0	0	0	0	0	0	0	0	0	0	0	0	0	0	0	0	0	0	0	0	0	0	0	0	0	0	0	0	0	0	0	0	0	0	0	0
k__Bacteria;p__Fusobacteria;c__Fusobacteriia;o__Fusobacteriales;f__Fusobacteriaceae;g__Fusobacterium	0.000777814	0	0	0	0.000677999	0	0	0.000204476	0	0.00598983	0	0	0.00142483	0.00127561	0.000332834	0	0.000259316	0.00129324	0.0039924	0.00184766	0	0	0.00418477	0.00192837	0	0	0	2.6164e-05	0	0.00137875	0.000803059	0	0	0.00287728	0.000665859	0.000586071	0.00405864	0.00142178	0.00101861	0.000578676	0.00206052	0.00219494	0.00313592	0.00358653	0.000950447	0.00479876	0.00419383	0.00233384	0.000344316
k__Bacteria;p__Fusobacteria;c__Fusobacteriia;o__Fusobacteriales;f__Fusobacteriaceae;g__u114	0.000551541	0	0	0	0	0	0	0	0	0	0	0	0	0	3.32834e-05	0	0	0	0	0	0	0	0	0	0	0	0	0	0	0	0	0	0	0	0	0	0	0	0	0	0	0	0	0	0	0	0	3.43212e-05	0
k__Bacteria;p__Fusobacteria;c__Fusobacteriia;o__Fusobacteriales;f__Leptotrichiaceae;g__Leptotrichia	0	0	0	0	0	0	0	0	0	0	0	0	0	0	0	0	0	0	0	0	0	0	0	0	0	0	0	0	0	0	0	0	0	0	0	0	0	0	0	0	0	0	0	0	0	0	0	0	0
k__Bacteria;p__Fusobacteria;c__Fusobacteriia;o__Fusobacteriales;f__Leptotrichiaceae;g__Sneathia	0	0	0	0	0	0	0	0	0	0	0	0	0	0	0	0	0	0	0	0	0	0	0	0	0	0	0	0	0	0	0	0	0	0	0	0	0	0	0	0	0	0	0	0	0	0	0	0	0
k__Bacteria;p__Gemmatimonadetes;c__Gemmatimonadetes;o__Gemmatimonadales;f__Gemmatimonadaceae;g__Gemmatimonas	0	0	0	0	0	6.19594e-05	0.000402438	4.71869e-05	0	0	0	0	0	0	0	1.37754e-05	5.6373e-05	0	0	0	0	0	0	0	0	0	0	0	0	0	0	0	0	0	0	0	0	0	0	0	0	0	0	0	0	0	0	0	0
k__Bacteria;p__NC10;c__12-24;o__Methylomirabiliales;f__Methylomirabiliaceae;g__Candidatus Methylomirabilis	0	0	0	0	0	0	0	0	0	0	0	0	0	0	0	0	0	0	0	0	0	0	0	0	0	0	0	0	0	0	0	0	0	0	0	0	0	0	0	0	0	0	0	0	0	0	0	0	0
k__Bacteria;p__Nitrospirae;c__Nitrospira;o__Nitrospirales;f__[Thermodesulfovibrionaceae];g__GOUTA19	0	0	0	0	0	0.00133832	0.000402438	0.000629158	0	0	0	2.36572e-05	0	0	0.000454873	0.00170815	9.01967e-05	0	0	0	0	0	0	0	0	0	0	0.00013082	0	0	0	0	0	0	0	0	0	0	1.3765e-05	0	0	0	0	0	0	0	0	0	0
k__Bacteria;p__Nitrospirae;c__Nitrospira;o__Nitrospirales;f__[Thermodesulfovibrionaceae];g__LCP-6	0	0	0	0	0	0.000582418	0.000193767	0.000660616	0	0	0	0	0	0	0	0.00231427	7.89221e-05	0	2.71592e-05	0	0	0	0	0	0	0	0	0	0	0	0	0	0	0	0	0	0	0	0	0	0	0	0.00106861	0	0	0	0	0	0
k__Bacteria;p__Nitrospirae;c__Nitrospira;o__Nitrospirales;f__FW;g__4-29	0	0	0	0	0	0.00161094	0.00163956	0.00124259	0	0	0	1.18286e-05	0	0	0.000221889	0.00362294	9.01967e-05	0	5.43183e-05	0	0	0	0	0	0	0	0	0	0	4.52049e-05	8.39017e-05	0	0	0	0	0	0	0	0	0	0	0	0	0	0	0	0.000709894	0	0
k__Bacteria;p__Nitrospirae;c__Nitrospira;o__Nitrospirales;f__Nitrospiraceae;g__Nitrospira	0.00128693	0	0.000431342	0.00140823	0.001695	0.00282535	0.00061111	0.00100665	8.65095e-05	0.00528515	0.000173006	0.000425829	5.27716e-05	0.00145242	8.87558e-05	0.00309947	0.00054118	0.00154956	0	0.000635596	0.0022093	0.00224222	0.00178511	0.00142091	0.00229759	0.00098327	0.000189838	0	4.59284e-05	0	0.000910932	0.002137	0.000826798	0	1.09157e-05	0	0	1.24718e-05	0.000894725	0.00211394	0.000938562	3.61803e-05	1.9974e-05	4.0911e-05	0.000351535	0.000342769	0.000851872	0.00132137	0.000937964
k__Bacteria;p__Planctomycetes;c__Planctomycetia;o__Gemmatales;f__Gemmataceae;g__Gemmata	0	0.00194232	1.8754e-05	0	0	0.00561352	0.00593224	0.00523774	0	0	0	2.36572e-05	0.00271246	0.00181869	0.000454873	0.00112959	0.00737358	0.00622153	0.00340847	0.0056908	0.000534117	0	0.00772574	0.00195374	0.00369612	0.00095435	0.0043934	0.00184456	0.000884123	0.00129964	0.0022174	0.00375279	0.000318908	0.00287728	0.00283809	0.0025438	0.000491957	0.0025193	0.00243641	0.00447588	0.00156427	0.000108541	0.00228703	0.00280922	0.00188787	0.00122733	0.00113583	0.00439312	0.00124666
k__Bacteria;p__Planctomycetes;c__Planctomycetia;o__Pirellulales;f__Pirellulaceae;g__A17	0	0	0	0	0	0.000297405	7.45256e-05	0.00015729	0	0	0	1.18286e-05	0	0	0	0.000564793	2.25492e-05	0	1.35796e-05	0	0	0	0	0	0	0	0.000135599	0	0	0	0	0	0	0	0	0.000423967	0	0	0	0	0	0	0	0	0	0	0	1.71606e-05	0
k__Bacteria;p__Planctomycetes;c__Planctomycetia;o__Pirellulales;f__Pirellulaceae;g__Pirellula	0	0	0	0	0	0.000346973	0	0.000173019	0.000321321	0	0	0	0	0	2.21889e-05	0.000220407	7.89221e-05	0.00015146	2.71592e-05	8.86879e-05	0	0	0	0	0	0	1.35599e-05	3.9246e-05	0	0.000316434	2.39719e-05	0	0	0	0	0	0	0	0	0	0	1.20601e-05	0	4.0911e-05	0	0	0	0	0
k__Bacteria;p__Planctomycetes;c__Planctomycetia;o__Planctomycetales;f__Planctomycetaceae;g__Planctomyces	0.00127279	0	1.8754e-05	0.00161432	0.0011865	0.00200748	0.0023252	0.00198185	0.00102576	0.000830523	0.00127283	0.000993601	4.22172e-05	0.000783046	0.000698952	0.00253468	0.00470151	0.00356515	0.00109995	0.00697678	0.00138385	0.0010206	0.00365802	0.00395824	0.000524449	0.00289197	0.00134243	0.000549443	0.00206678	0.0018308	0.00269684	0.00372672	0.000496079	0.000302872	0.00261977	0.000847933	0.00179564	7.48307e-05	0.00323478	0.00161793	0.000291278	0.00358185	0.000978728	0.000940952	0.00190089	0.00294118	0.00418291	0.00312323	0.00208964
k__Bacteria;p__Proteobacteria;c__Alphaproteobacteria;o__Caulobacterales;f__Caulobacteraceae;g__Asticcacaulis	0	0	0	0	0	0	0	0	0	0	0	0	0	0	0	0	0	0	0	0	0	0	0	0	0	0	0	0	0	0	0	0	0	0	0	0	0	0	0	0	0	0	0	0	0	0	0	0	0
k__Bacteria;p__Proteobacteria;c__Alphaproteobacteria;o__Caulobacterales;f__Caulobacteraceae;g__Brevundimonas	0	0	0	0	0	0	2.98103e-05	1.5729e-05	0	0	0	0	0	5.05191e-05	0	0	0.000236766	0	0	0	0	0	0	0	0	0	0	0	0	0	0	0	0	0	0	0	0	0	0	0	0	0	9.98702e-06	0	0	0	0	0	0
k__Bacteria;p__Proteobacteria;c__Alphaproteobacteria;o__Caulobacterales;f__Caulobacteraceae;g__Caulobacter	7.07104e-05	0	0	0	0	0	0	6.29158e-05	0	0	0	0	0	0.000138927	4.43779e-05	4.13263e-05	0	0	0	8.86879e-05	0	0	0	0	0	0	0	0	0	0	0	0	0	0	0	0	0	0	0	0	0	0	0	0	0	0	0	0	0
k__Bacteria;p__Proteobacteria;c__Alphaproteobacteria;o__Caulobacterales;f__Caulobacteraceae;g__Mycoplana	0	0	0	0	0	4.95675e-05	0	0	0	0	0	0	0	0	0	0.000110203	0	0	0	0	0	0	0	0	0	0	0	0	0	0	0	0	0	0	0	0	0	0	0	0	0	0	0	0	0	0	0	0	0
k__Bacteria;p__Proteobacteria;c__Alphaproteobacteria;o__Caulobacterales;f__Caulobacteraceae;g__Phenylobacterium	0	0	0	0	0	0	0	0	0	0	0	0	0	0	0	1.37754e-05	0	0	0	0	0	0	0	0	0	0	0	0	0	0	0	0	0	0	0	0	0	0	0	0	0	0	0	0	0	0	0	0	0
k__Bacteria;p__Proteobacteria;c__Alphaproteobacteria;o__Rhizobiales;f__Beijerinckiaceae;g__Chelatococcus	0	0	0	0	0	0	0	0	0	0	0	0	0	0	0	0	0.00056373	0	0	0	0	0	0	0	0	0	0	0	0	0	0	0	0	0	0	0	0	0	0	0	0	0	0	0	0	0	0	0	0
k__Bacteria;p__Proteobacteria;c__Alphaproteobacteria;o__Rhizobiales;f__Bradyrhizobiaceae;g__Bosea	5.65683e-05	0	0	0	0	0	0	0	0	0	0	0	0	0	0	0	0	0	0	0	0	0	0	0	0	0	0	0	0	0	0	0	0	0	0	0	0	0	0	0	0	0	0	0	0	0	0	0	0
k__Bacteria;p__Proteobacteria;c__Alphaproteobacteria;o__Rhizobiales;f__Bradyrhizobiaceae;g__Bradyrhizobium	0	0	0	0	0	0	0	0	0	0	0	0	0	0	0	4.13263e-05	1.12746e-05	0	0	1.47813e-05	0	0	0	0	1.24869e-05	0	0	0	0	0	0	0	0	0	0	0	0	0	0	0	0	0	0	0	0	0	0	0	0
k__Bacteria;p__Proteobacteria;c__Alphaproteobacteria;o__Rhizobiales;f__Hyphomicrobiaceae;g__Devosia	0	0	0	0	0	6.19594e-05	0	1.5729e-05	0	0	0	0	0	1.26298e-05	0	0.00015153	0.000157844	0	0	0	0	0	0	0	0	0	0	6.54099e-05	0	0	0	0	0	0	0	0	0	0	0	0	0	0	0	0	0	0	0	0	0
k__Bacteria;p__Proteobacteria;c__Alphaproteobacteria;o__Rhizobiales;f__Hyphomicrobiaceae;g__Hyphomicrobium	0.00048083	0.00195629	0.00101272	0.00199213	0.00145285	0.00413889	0.0043672	0.00559951	0.00231104	0.00114512	0.0044858	0.000272057	0.000802128	0.000770416	0.000687857	0.00115714	0.00422797	0.00140975	0.00393808	0.00473002	0.00216074	0.0001701	0.00362875	0.00319704	0.00142351	0.000477175	0.00223738	0.00274722	0.00405319	0.000689375	0.00274478	0.00122487	0.00142918	0.00304248	0.00146271	0.00205748	0.00184484	0.00416558	0.00019271	0.000566867	0.00252441	0.000844208	0.00411465	0.00145916	0.000820248	6.63423e-05	0.000655287	0.00133853	0.000403681
k__Bacteria;p__Proteobacteria;c__Alphaproteobacteria;o__Rhizobiales;f__Hyphomicrobiaceae;g__Parvibaculum	0	0	0	3.43471e-05	0	0	0	0	0.000135943	0	0.000222436	0	7.38802e-05	0	0	0	0	0	0	0	0	0	0	0.000139553	0	0	0	0	0	0	0	0	3.54342e-05	0	0	0	0	0	0	5.90486e-05	0	1.20601e-05	9.98702e-06	0	0	0	3.27643e-05	0	0
k__Bacteria;p__Proteobacteria;c__Alphaproteobacteria;o__Rhizobiales;f__Hyphomicrobiaceae;g__Pedomicrobium	0	0	0	0	0	0	0	1.5729e-05	0	0	0	0	1.05543e-05	0	0	0	1.12746e-05	0	0	0	1.2139e-05	1.54636e-05	0	2.53733e-05	1.24869e-05	0	1.35599e-05	0	0	0	1.1986e-05	0	0	0	0	0	0	0	0	0	0	0	1.9974e-05	0	0	0	0	1.71606e-05	0
k__Bacteria;p__Proteobacteria;c__Alphaproteobacteria;o__Rhizobiales;f__Hyphomicrobiaceae;g__Rhodoplanes	9.89945e-05	0	0	0	0	0.00085504	0.000447154	0.00114821	0	0	0	0	0	0	1.10945e-05	0.00148775	4.50984e-05	0	6.78979e-05	0	0	0	0.000790132	0	0	0	0	0.000313968	1.14821e-05	0	0	0	0	0.000812247	4.36629e-05	0	0	0	0.000289065	1.18097e-05	0	0	0.000459403	0	0.000143218	0.000121628	0	0	0
k__Bacteria;p__Proteobacteria;c__Alphaproteobacteria;o__Rhizobiales;f__Methylobacteriaceae;g__Methylobacterium	0	0	0	0	0	0.000619594	7.45256e-05	9.43738e-05	0	0	4.94303e-05	0	0.000158315	0	0	0	1.12746e-05	0	0.000149375	0	0	0	0	0	0	0	0	9.15739e-05	0	0	0.000815045	0	0	0	0	0	0	0	0	0	0	0	0	0	0	1.10571e-05	0	0	0
k__Bacteria;p__Proteobacteria;c__Alphaproteobacteria;o__Rhizobiales;f__Methylocystaceae;g__Methylosinus	0	0	0	0	0	1.23919e-05	0	3.14579e-05	0.000444906	0.00071727	0	0	0	0.000151557	2.21889e-05	0.000192856	7.89221e-05	0	0.000814775	0.000753847	0	0	0	0	0	0.00202438	0	2.6164e-05	0.000206678	0	0	0.000964257	0	0	0	0	0.000811728	6.23589e-05	1.3765e-05	0	0	0.00114571	0.000129831	0.000109096	1.30198e-05	0.00100619	0.000611601	0.000326052	0
k__Bacteria;p__Proteobacteria;c__Alphaproteobacteria;o__Rhizobiales;f__Methylocystaceae;g__Pleomorphomonas	0	0	0	0	0	8.67432e-05	0	3.14579e-05	0	0	0	0	0	0	0	8.26526e-05	0	0	0	0	0	0	0	0	0	0	0	0	0	0	0	0	0	0	0	0	0	0	0	0	0	0	0	0	0	0	0	0	0
k__Bacteria;p__Proteobacteria;c__Alphaproteobacteria;o__Rhizobiales;f__Phyllobacteriaceae;g__Aminobacter	0	0	0	0	0	0	0	0	0	0	0	0	0	0	0	0	0	0	0	0	0	0	0	0	0	0	0	0	0	0	0	0	0	0	0	0	0	0	0	0	0	0	0	0	0	0	0	0	0
k__Bacteria;p__Proteobacteria;c__Alphaproteobacteria;o__Rhizobiales;f__Phyllobacteriaceae;g__Mesorhizobium	0	0.000265497	1.8754e-05	0	0.000121071	4.95675e-05	0.000268292	0.000125832	1.23585e-05	5.03347e-05	7.41455e-05	0	0.000200532	0	7.76613e-05	0.000165305	6.76476e-05	0.000128159	0.000230853	5.91252e-05	0	0	0	0.000101493	2.49738e-05	0	0	0	0	0	0	0.000234549	0	0	0.000130989	3.74088e-05	0	4.98871e-05	2.753e-05	5.90486e-05	5.39403e-05	0	9.98702e-06	0	1.30198e-05	0	0	0	0
k__Bacteria;p__Proteobacteria;c__Alphaproteobacteria;o__Rhizobiales;f__Rhizobiaceae;g__Agrobacterium	0	0	0	0	0	0.000111527	4.47154e-05	0.00015729	0	0	0	0	0	0.000176817	0.000410495	0.000344386	0	2.33016e-05	0	0	0	0	0	0	0	0	0	0	0	1.13012e-05	0	0	3.54342e-05	0	0	0	0	0	0	0	0	0	0	4.0911e-05	0	0	0	0	0
k__Bacteria;p__Proteobacteria;c__Alphaproteobacteria;o__Rhizobiales;f__Rhizobiaceae;g__Rhizobium	5.65683e-05	0.000461126	0.000937699	0.000789984	4.84285e-05	7.43513e-05	0.000223577	0.000110103	0.000667359	0.000402678	2.47152e-05	2.36572e-05	0	0.00055571	0.000133134	0.000275509	0.000620103	0	0.000108637	0	0.000303475	0.000340199	0	0.000101493	0.000137356	0.000159058	0.000271197	0	0	0.000565061	0	2.6061e-05	2.36228e-05	0.000426774	4.36629e-05	1.24696e-05	0.000368967	0.000236964	0.000151415	0.000129907	0.000107881	0	3.99481e-05	5.45479e-05	0	1.10571e-05	0.000251193	0.000102964	0.000273078
k__Bacteria;p__Proteobacteria;c__Alphaproteobacteria;o__Rhizobiales;f__Rhodobiaceae;g__Afifella	0	0	0	0	0	0	0	0	0	0	0	0	0	0	0	4.13263e-05	0	0	0	0	0	0	0	0	0	0	0	0	0	0	0	0	0	0	0	0	0	0	0	0	0	0	0	0	0	0	0	0	0
k__Bacteria;p__Proteobacteria;c__Alphaproteobacteria;o__Rhizobiales;f__Xanthobacteraceae;g__Xanthobacter	0	0	0	0	0	0	0	0	1.23585e-05	0	0	0	0	0	1.10945e-05	0	0	0	0	0	0	0	0	0	0	0	0	0	0	0	0	0	0	0	0	0	0	0	0	0	0	0	0	0	0	0	0	0	0
k__Bacteria;p__Proteobacteria;c__Alphaproteobacteria;o__Rhodobacterales;f__Hyphomonadaceae;g__Hyphomonas	0	0	0	0	0	0.000309797	0.000476964	0.00015729	0	0	0	0	0	0	0	0	7.89221e-05	0.000174762	0	0	0	0	0	0	0	0	0	6.54099e-05	0.000539659	2.26024e-05	0	0	0.000637815	0	0	0	0	0.00133448	0	0	0	0	0	0	0	0	0	0	0
k__Bacteria;p__Proteobacteria;c__Alphaproteobacteria;o__Rhodobacterales;f__Rhodobacteraceae;g__Anaerospora	0	0	0	0	0.00106543	0.00039654	0.00175881	0.00110103	0	0	0.00143348	0	0	0.000252595	0	0	0.00166864	0.00013981	0.000434546	0.000192157	0	0	0	0	0	0.000520555	0	0.000902657	0.00124007	0.000994508	0	0	0	0	0.000698606	0	0	1.24718e-05	0	0	0	0.000795967	0	0	0	0	1.09214e-05	0	0
k__Bacteria;p__Proteobacteria;c__Alphaproteobacteria;o__Rhodobacterales;f__Rhodobacteraceae;g__Rhodobacter	1.41421e-05	0	1.8754e-05	0.000326298	0.000605356	0.00956653	0.0105826	0.0192837	0.00144594	0	0	0.0001656	0.000876008	0.00145242	0.00764409	0.00389845	0.0144879	0.00801575	0.00526888	0.00239457	0.00118962	0.00103606	0.00190217	0	0.00307177	0.00232804	0.0019255	0.0111197	0.00784228	0.00392152	0.00456665	0.00108153	0.00185439	0.00547923	0.00099333	0.00274331	0.00688739	0.00498871	0.00238135	0.00259814	0.00326878	0.00576473	0.00451413	0.0047184	0.00674426	0.00281955	0.00597403	0.00468485	0.00362125
k__Bacteria;p__Proteobacteria;c__Alphaproteobacteria;o__Rhodospirillales;f__Acetobacteraceae;g__Roseococcus	0	0	0	0	0	2.47838e-05	5.96205e-05	0	0	0	0	0	0	0	0	0	0	1.16508e-05	6.78979e-05	0	0	0	0	0	0	0	0	0	0	0	0	0	0	0	0	0	0	0	0	0	0	0	0	0	0	0	0	0	0
k__Bacteria;p__Proteobacteria;c__Alphaproteobacteria;o__Rhodospirillales;f__Rhodospirillaceae;g__Azospirillum	0	0	0	0	0	0	7.45256e-05	1.5729e-05	0	0	0	0	0	0	0	2.75509e-05	0	0	0	0	0	0	0	0	0	0	0	0.000523279	0.000183714	0	0	0	0	0	0.00125531	0	0	0	0	0	0	0	0	0	0.00139312	0	0	0	0
k__Bacteria;p__Proteobacteria;c__Alphaproteobacteria;o__Rhodospirillales;f__Rhodospirillaceae;g__Magnetospirillum	0	0	0	0	0	0	0	0	0	0	0	0	0	0	0	0	0	0	0	0	0	0	0	0	0	0	0	0	0	0	0	0	0	0	0	0	0	0	0	0	0	0	0	0	0	0	0	0	0
k__Bacteria;p__Proteobacteria;c__Alphaproteobacteria;o__Rickettsiales;f__Anaplasmataceae;g__Neorickettsia	0	0	0	0	0	0	0	0	0	0	0	0	0	0	0.000133134	0.000427038	0	0	0	0	0	0	0	0	0	0	0	0	0	0	0	0	0	0	0	0	0	0	0	0	0	0	0	0	0	0	0	0	0
k__Bacteria;p__Proteobacteria;c__Alphaproteobacteria;o__Rickettsiales;f__Rickettsiaceae;g__Rickettsia	0.00181019	0	1.8754e-05	0.000412166	0	0	0	0	0.000284245	0	4.94303e-05	0	0	0	0	0	0	0	0	0	0	0	0	0	0	0	0	0	0	0	0	0	0	0	0	0	0	0	0.0106541	0.00113373	0.000161821	0	0	0	0	0	0	0	1.1873e-05
k__Bacteria;p__Proteobacteria;c__Alphaproteobacteria;o__Rickettsiales;f__Rickettsiaceae;g__Wolbachia	1.41421e-05	0	0	0	0	0	0	0	0	0	0	0	0	0	0	0	0	0	0	0	0.00012139	6.18544e-05	7.31604e-05	0	0	0	0	0	0	0	0	0	0	0	0	0	0	0	0	0	0	0	0	0	0	0	0	0	0
k__Bacteria;p__Proteobacteria;c__Alphaproteobacteria;o__Sphingomonadales;f__Sphingomonadaceae;g__Blastomonas	0	0	1.8754e-05	0	0	0	0	0	0	0	0	0	1.05543e-05	1.26298e-05	0	1.37754e-05	0	1.16508e-05	0	0	0	0	1.46321e-05	0	0	0	0	0	0	1.13012e-05	1.1986e-05	0	1.18114e-05	0	0	0	0	1.24718e-05	1.3765e-05	0	0	0	0	0	0	0	0	0	0
k__Bacteria;p__Proteobacteria;c__Alphaproteobacteria;o__Sphingomonadales;f__Sphingomonadaceae;g__Kaistobacter	0	0	0	0	0	0	0	0	0	0	0	0	0	0	0	2.75509e-05	0	0	0	0	0	0	0	0	0	0	0	0	0	0	0	0	0	0	0	0	0	0	0	0	0	0	0	0	0	0	0	0	0
k__Bacteria;p__Proteobacteria;c__Alphaproteobacteria;o__Sphingomonadales;f__Sphingomonadaceae;g__Novosphingobium	1.41421e-05	0	9.37699e-05	5.15207e-05	0.00062957	0.000272621	0.000104336	0.000833635	2.4717e-05	2.51674e-05	0	0.000567772	0.000591041	0.000189447	0.00211904	0.00420151	0.000202943	0.000163111	0	0	0	1.54636e-05	0	0	2.49738e-05	1.44599e-05	0	0.000156984	0.00103339	0.000678073	3.59579e-05	0.000625464	0.000224417	1.37669e-05	4.36629e-05	3.74088e-05	0.000442761	2.49436e-05	5.506e-05	2.36194e-05	4.31523e-05	4.82404e-05	0	0	0.000442674	2.21141e-05	2.18429e-05	3.43212e-05	1.1873e-05
k__Bacteria;p__Proteobacteria;c__Alphaproteobacteria;o__Sphingomonadales;f__Sphingomonadaceae;g__Sphingobium	0	0	0	0	0	0	0	0	0	0	0	0	0	0	0	0	1.12746e-05	0	0	0	0	0	0	0	0	0	0	1.3082e-05	0	0	0	0	0	0	0	0	0	0	0	0	0	0	0	0	0	0	0	0	0
k__Bacteria;p__Proteobacteria;c__Alphaproteobacteria;o__Sphingomonadales;f__Sphingomonadaceae;g__Sphingomonas	0.00289912	0.00286457	0.00238176	0.00135671	0.000750642	0.000520459	0.00108807	0.000487598	0.00213802	0.00142196	0.00192778	0.000863486	0.000295521	0.000202076	0.000743329	0.000895403	0.00144315	0.00145635	0.000203694	0.000177376	0.000400588	0.00134533	0.00131689	0.00219479	0.000661805	0.00170626	0.00109835	0.000654099	0.00281312	0.000474651	0.000575326	0.0010685	0.000578758	0.000123902	0.00320922	6.2348e-05	0.000368967	0.00187077	0.00115626	0.000377911	0.000226549	7.23606e-05	0.000459403	0.000150007	0.00135406	0.000121628	0.000513308	0.000377533	0.000914218
k__Bacteria;p__Proteobacteria;c__Alphaproteobacteria;o__Sphingomonadales;f__Sphingomonadaceae;g__Sphingopyxis	0.000113137	0.000167682	3.7508e-05	0.000309124	7.26427e-05	0.00019827	0	0.000408953	0	0.000100669	1.23576e-05	0	0	0.000442042	3.32834e-05	0.000261733	0.000800496	0	0	0.00115294	0	1.54636e-05	0.000190217	0.00105299	6.24344e-05	0.000650693	1.35599e-05	5.23279e-05	1.14821e-05	1.13012e-05	0	7.8183e-05	0.000200794	0	0.000545786	0	0.00011069	9.97743e-05	0	3.54292e-05	0.000420735	0	0	0	0	0	0	8.5803e-05	2.37459e-05
k__Bacteria;p__Proteobacteria;c__Alphaproteobacteria;o__Sphingomonadales;f__Sphingomonadaceae;g__Zymomonas	0	0	0	0	0	3.71756e-05	0	0	0	0	0	0	0	0	0	5.51017e-05	0	0	0	0	0	0	0	0	0	0	0	0	0	0	0	0	0	0	0	0	0	0	0	0	0	0	0	0	0	0	0	0	0
k__Bacteria;p__Proteobacteria;c__Betaproteobacteria;o__Burkholderiales;f__Burkholderiaceae;g__Burkholderia	0.00193746	0.00307417	0.00470725	0.00278212	0.00138021	0.00079308	0.00134146	0.00113249	0.00306491	0.00135904	0.00368256	0.000887144	0.000622704	0.000694637	0.000465968	0.0007852	0.000924517	0.00124664	0.000719718	0.00090166	0.00189369	0.000881425	0.00302884	0.00287987	0.00109885	0.00293535	0.0020611	0.000837247	0.00151564	0.000960604	0.000862989	0.00182427	0.00126382	0.00017897	0.00279442	0.00223206	0.00241059	0.000511343	0.00249147	0.00125183	0.00125142	0.00102511	0.000958754	4.0911e-05	0.00117178	0.000154799	0.00123412	0.000892352	0.00179282
k__Bacteria;p__Proteobacteria;c__Betaproteobacteria;o__Burkholderiales;f__Comamonadaceae;g__Acidovorax	0	0	0	0	0	0	0	0	0	0	0	0	0	0	0	0	0	1.16508e-05	0	0	0	0	0	0	0	0	0	1.3082e-05	0	0	0	0	0	0	0	0	0	0	0	0	1.07881e-05	1.20601e-05	0	0	0	0	0	0	0
k__Bacteria;p__Proteobacteria;c__Betaproteobacteria;o__Burkholderiales;f__Comamonadaceae;g__Azohydromonas	0	0	0	0	0	6.19594e-05	2.98103e-05	0.000346037	0	0	0	2.36572e-05	2.11086e-05	0	0	2.75509e-05	0.000248041	9.32064e-05	0.000149375	2.95626e-05	0	0	0	0	0	0	2.71197e-05	0.00032705	0	0.000192121	0	0	3.54342e-05	0	0	0	0	0	0	0	0	0	0	0	0	0	0	0	0
k__Bacteria;p__Proteobacteria;c__Betaproteobacteria;o__Burkholderiales;f__Comamonadaceae;g__Comamonas	0	0	0	0	2.42142e-05	1.23919e-05	0	1.5729e-05	0	0	1.23576e-05	0	0	0	0.000976313	0.000619894	2.25492e-05	1.16508e-05	0	2.95626e-05	1.2139e-05	0	0	1.26867e-05	0	1.44599e-05	0	0.00205387	0.00184862	0.000576362	0.000635255	0.000130305	0.000153548	0.000302872	0.000403882	0.000411497	0.000381266	0.000149661	0.000178945	0.000212575	0.000204973	0.000747727	0.000359533	6.81849e-05	0.000390594	0.000309598	0.000163822	0.000223088	0.000142476
k__Bacteria;p__Proteobacteria;c__Betaproteobacteria;o__Burkholderiales;f__Comamonadaceae;g__Delftia	0	0.000461126	1.8754e-05	0.000875852	0.000484285	0.000247838	0.00119241	0.000220205	0.000469623	0	0	3.54857e-05	2.11086e-05	0	0.000410495	4.13263e-05	0.000112746	0.00219035	4.07387e-05	0.00122685	0.00116535	0.000804107	1.46321e-05	0.00183956	0	0.00231358	0	0.173663	0.123536	0.03778	0.063154	0.0163012	0.0223117	0.0288967	0.0450055	0.0472473	0.0301077	0.0249061	0.0268693	0.0212457	0.0265926	0.0211655	0.0349546	0.0226374	0.0364555	0.0279743	0.0302087	0.0197004	0.0270466
k__Bacteria;p__Proteobacteria;c__Betaproteobacteria;o__Burkholderiales;f__Comamonadaceae;g__Diaphorobacter	0	0	0	0	0	0	0	0	0	0	0	0	0	0	0	0	0	0	0	0	0	0	1.46321e-05	0	0	1.44599e-05	0	2.6164e-05	3.44463e-05	2.26024e-05	5.99298e-05	0	0	4.13007e-05	3.27472e-05	6.2348e-05	1.22989e-05	4.98871e-05	1.3765e-05	0	4.31523e-05	0	2.99611e-05	5.45479e-05	5.20793e-05	3.31712e-05	1.09214e-05	3.43212e-05	2.37459e-05
k__Bacteria;p__Proteobacteria;c__Betaproteobacteria;o__Burkholderiales;f__Comamonadaceae;g__Giesbergeria	0	0	0	0	0	1.23919e-05	0	0	0	0	0	0	0	0	0	0	1.12746e-05	0	0	0	0	0	0	0	0	0	0	0	0	0	0	0	0	0	0	0	0	0	4.1295e-05	0	0	0	0	0	0	0	0	0	0
k__Bacteria;p__Proteobacteria;c__Betaproteobacteria;o__Burkholderiales;f__Comamonadaceae;g__Hydrogenophaga	2.82841e-05	0	0	0	0	3.71756e-05	1.49051e-05	6.29158e-05	6.17925e-05	2.51674e-05	6.17879e-05	0	1.05543e-05	6.31489e-05	0.00128696	0.0015153	5.6373e-05	0	2.71592e-05	1.47813e-05	0.000206363	0	1.46321e-05	1.26867e-05	0	1.44599e-05	0	2.6164e-05	0.000126303	0.000339037	0.00044348	1.30305e-05	0	0.000234037	4.36629e-05	1.24696e-05	2.45978e-05	4.98871e-05	1.3765e-05	4.72389e-05	0	1.20601e-05	2.99611e-05	0	0	3.31712e-05	0	0	0
k__Bacteria;p__Proteobacteria;c__Betaproteobacteria;o__Burkholderiales;f__Comamonadaceae;g__Leptothrix	0	0	0	0	0	4.95675e-05	0.000104336	0.000125832	0	0	0	0	0	0	0	2.75509e-05	2.25492e-05	0	8.14775e-05	4.43439e-05	0.000267058	0	0	0	0	0	0	1.3082e-05	1.14821e-05	1.13012e-05	4.79438e-05	0	0	0	0	1.24696e-05	0	0	0	0	0	0	0	0	0	1.10571e-05	0	0	0
k__Bacteria;p__Proteobacteria;c__Betaproteobacteria;o__Burkholderiales;f__Comamonadaceae;g__Limnohabitans	0	0	0	0	0	3.71756e-05	0.000134146	3.14579e-05	0	0	0	0	0	0	3.32834e-05	4.13263e-05	0.000360787	0	0	0	0	0	0	0	0	0	0	0	0	0	0	0	0	0	0.000240146	1.24696e-05	0	0	0	0	0	0	0	0	0	0	0	0	0
k__Bacteria;p__Proteobacteria;c__Betaproteobacteria;o__Burkholderiales;f__Comamonadaceae;g__Methylibium	0	0	0	0	0	0.00102853	0.000894308	0.00193466	6.17925e-05	0	0	0	0.000189978	0.000341004	5.54723e-05	0.000551017	0.000879418	0.00015146	0.000190114	1.47813e-05	0	0	0	0	0	0	0	0.00171374	0.00115969	0	3.59579e-05	0.000677586	0.000555136	0	0.00209582	0	0.00091012	0	0.00035789	0	1.07881e-05	0.000880388	9.98702e-06	0.000600027	5.20793e-05	3.31712e-05	0.00083003	8.5803e-05	0
k__Bacteria;p__Proteobacteria;c__Betaproteobacteria;o__Burkholderiales;f__Comamonadaceae;g__Paucibacter	0	0	0	0	0	0	0	0	0	0	0	1.18286e-05	0	0	0	1.37754e-05	0	0	0	0	0	0	4.38962e-05	0	0	0	0	0	0	0	0	0	0	0	0	0	0	0	0	0	0	0	0	2.7274e-05	0	1.10571e-05	0	0	0
k__Bacteria;p__Proteobacteria;c__Betaproteobacteria;o__Burkholderiales;f__Comamonadaceae;g__Polaromonas	0	0	0	0	0	0	0	0	0	0	0	0	0	0	2.21889e-05	0	0	0	0	0	0	0	0	0	0	0	0	6.54099e-05	4.59284e-05	2.26024e-05	0	2.6061e-05	0	0	2.18314e-05	0	0	0	0	0	0	1.20601e-05	0	0	2.60396e-05	1.10571e-05	0	0	0
k__Bacteria;p__Proteobacteria;c__Betaproteobacteria;o__Burkholderiales;f__Comamonadaceae;g__Ramlibacter	0	0	0	0	0	0	0	0	0	0	0	0	0	0	1.10945e-05	0	0	0	0	0	0	0	0	0	0	0	0	0	0	0	0	0	0	0	0	0	0	0	0	1.18097e-05	0	0	0	0	0	0	0	0	0
k__Bacteria;p__Proteobacteria;c__Betaproteobacteria;o__Burkholderiales;f__Comamonadaceae;g__Rhodoferax	0	0	0	0	0	0	0	1.5729e-05	0	0	0	0	0	0	0	0	0	1.16508e-05	0	0	0	0	0	0	0	0	0	1.3082e-05	0	0	0	2.6061e-05	0	0	0	0	0	1.24718e-05	1.3765e-05	2.36194e-05	0	0	0	0	0	0	0	0	0
k__Bacteria;p__Proteobacteria;c__Betaproteobacteria;o__Burkholderiales;f__Comamonadaceae;g__Roseateles	0	0	0	0	0	0	0	0	0	0	0	0	0	0	0	0	0	0	0	0	0	0	0	0	0	0	0	0	0	0	0	0	0	0	0	0	0	0	0	0	0	0	0	0	0	0	0	0	0
k__Bacteria;p__Proteobacteria;c__Betaproteobacteria;o__Burkholderiales;f__Comamonadaceae;g__Rubrivivax	0	0	0	0	0	0.00019827	7.45256e-05	0.000424682	0	0	0	0	0	1.26298e-05	0	2.75509e-05	0.000225492	0.000209714	0.000108637	0	0	0	0	0	0	0	0	0.000117738	3.44463e-05	0	0	1.30305e-05	0	1.37669e-05	0	0	0	0	0	0	0	0	0	0	0.000117178	0	0.000415015	0	0
k__Bacteria;p__Proteobacteria;c__Betaproteobacteria;o__Burkholderiales;f__Comamonadaceae;g__Variovorax	7.07104e-05	0.000125762	7.50159e-05	3.43471e-05	4.84285e-05	1.23919e-05	2.98103e-05	0	3.70755e-05	0.000113253	8.65031e-05	0	1.05543e-05	5.05191e-05	1.10945e-05	0	0.000405885	0	2.71592e-05	0	4.85561e-05	7.7318e-05	4.38962e-05	5.07466e-05	0	2.89197e-05	2.71197e-05	0	1.14821e-05	1.13012e-05	1.1986e-05	3.90915e-05	4.72456e-05	1.37669e-05	1.09157e-05	1.24696e-05	0.000516554	3.74153e-05	1.3765e-05	3.54292e-05	2.15761e-05	0	9.98702e-06	0	1.30198e-05	5.52853e-05	0	1.71606e-05	2.37459e-05
k__Bacteria;p__Proteobacteria;c__Betaproteobacteria;o__Burkholderiales;f__Oxalobacteraceae;g__Collimonas	0	0	0	0	0	0	0	0	0	0	0	0	0	0	0	0.000702547	1.12746e-05	0	0	0	0	0	0	0	0	0	0	0	0	0	0	0	0	0	0	0	0	0	0	0	0	0	0	0	0	0	0	0	0
k__Bacteria;p__Proteobacteria;c__Betaproteobacteria;o__Burkholderiales;f__Oxalobacteraceae;g__Janthinobacterium	0	0	0	0	0	2.47838e-05	8.94308e-05	0	0	0	0	0	0	0	2.21889e-05	2.75509e-05	0	0	0	0	0	0	0	0	0	0	0	2.6164e-05	0.000252606	0	0	0	0	0	0	0	0	0	0	0	0	0	0	0	0	0	0	0	0
k__Bacteria;p__Proteobacteria;c__Betaproteobacteria;o__Burkholderiales;f__Oxalobacteraceae;g__Oxalobacter	0	0	0	0.00211235	0.00167078	0	0	0	1.23585e-05	0	0	0	0.000211086	0.000442042	0	0	0	0	0	0	0.00109251	0	0	0	0.0007617	0	0	0	0.000332981	0	0.00062327	0	0.00050789	0.000702112	0	0	2.45978e-05	0.0014592	0	0	0.00100329	0.000301503	0.00134825	0.000940952	0.00113272	1.10571e-05	0.000294879	8.5803e-05	0
k__Bacteria;p__Proteobacteria;c__Betaproteobacteria;o__Burkholderiales;f__Oxalobacteraceae;g__Polynucleobacter	0	0	0	0	0	0	0	0	0	0	0	0	0	0	9.98502e-05	1.37754e-05	0	0	0	0	0	0	0	0	0	0	0	0	0	0	0	0	0	1.37669e-05	0	0	0	0	0	0	0	0	0	0	0	0	0	0	0
k__Bacteria;p__Proteobacteria;c__Betaproteobacteria;o__Burkholderiales;f__Oxalobacteraceae;g__Ralstonia	0.00506286	0.00473702	0.00478227	0.0027306	0.00239721	0.00178443	0.00234011	0.00144706	0.00287953	0.00265516	0.00373199	0.00236572	0.00119264	0.00102301	0.000998502	0.000826526	0.00112746	0.00323892	0.000923411	0.000665159	0.00106823	0.00139172	0.00220944	0.0015224	0.00102392	0.00179302	0.000122039	0.00105964	0.00157305	0.000949303	0.000371565	0.00346611	0.000956723	0.000633277	0.000600365	0.00117214	0.000516554	0.00148414	0.00103238	0.00173603	0.0021684	0.000156781	7.98961e-05	0.00027274	0.00166654	0.00182441	0.000873715	0.0005663	0.00154348
k__Bacteria;p__Proteobacteria;c__Betaproteobacteria;o__Gallionellales;f__Gallionellaceae;g__Gallionella	0	0	0	0	0	8.67432e-05	0	7.86448e-05	0	0	0	0	0	0	3.32834e-05	0.000110203	0	0	1.35796e-05	0	0	0	0	0	0	0	0	0	0	0	0	0	0	0	0	0	0	0	0	0	0	0	0	0	0	0	0	0	0
k__Bacteria;p__Proteobacteria;c__Betaproteobacteria;o__Hydrogenophilales;f__Hydrogenophilaceae;g__Thiobacillus	0	0	0	0	0	0.00019827	0.000119241	4.71869e-05	0	0	0	0	0	0	0	0	0	0	0	0	0	0	0	0	0	0	0	0	0	0	0	0	0	0	0	0	0	0	0	0	0	0	0	0	0	6.63423e-05	0	0	0
k__Bacteria;p__Proteobacteria;c__Betaproteobacteria;o__Methylophilales;f__Methylophilaceae;g__Methylotenera	0.00377593	0.00283662	0.00324444	0.00072129	0.00859606	0.00148703	0.00141599	0.00279975	0.00695783	0.0148991	0.00645066	0.00210549	0.00668088	0.00895451	0.0021967	0.00331988	0.00957213	0.0154723	0.0143944	0.0107017	0.00819384	0.0150461	0.0084866	0.00829707	0.0115878	0.018176	0.0166786	0.000889575	0.00498324	0.00728929	0.00831825	0.00502977	0.00401587	0.0134778	0.0185676	0.013143	0.0139347	0.00856811	0.00986951	0.00918796	0.00840391	0.0107094	0.0124139	0.0132824	0.0138661	0.0124171	0.00738289	0.0115834	0.00879786
k__Bacteria;p__Proteobacteria;c__Betaproteobacteria;o__Neisseriales;f__Neisseriaceae;g__Chromobacterium	0	0	0	0	0	0	0	0	0	0	0	0	0	0	0	0	0	0	0	0	0	0	0	0	0	0	0	0	0	0	0	0	0	0	0	0	0	0	0	0	0	0	0	0	0	0	0	0	0
k__Bacteria;p__Proteobacteria;c__Betaproteobacteria;o__Neisseriales;f__Neisseriaceae;g__Deefgea	0	0	0	0	0	1.23919e-05	0	0	0.00131	0	0	0.000319372	0.000211086	0.000947233	0	4.13263e-05	0	0	0.00129006	0	0	0	0	0	0.00107387	0.00104111	0	0	0	0	0.000647241	0	0	0	0	0	0	0	0.00077084	0	0	1.20601e-05	0	0.000750034	0	1.10571e-05	0	0	0
k__Bacteria;p__Proteobacteria;c__Betaproteobacteria;o__Neisseriales;f__Neisseriaceae;g__Kingella	0	0	0	0	0	0	0	0	0	0	0	0	0	0	0	0	0	0	0	0	0	0	0	0	0	0	0	0	0	0	0	0	0	0	0	0	0	0	0	0	0	0	0	0	0	0	0	0	0
k__Bacteria;p__Proteobacteria;c__Betaproteobacteria;o__Neisseriales;f__Neisseriaceae;g__Vitreoscilla	0	0	0	0	0	0	0	0	0	0	0	0	0	2.52595e-05	0	1.37754e-05	0	0	0	4.43439e-05	0	6.18544e-05	0	1.26867e-05	0	0	0	0	1.14821e-05	0	0	2.6061e-05	1.18114e-05	0	2.18314e-05	0	0	0	0	0	0	0	9.98702e-06	0	1.30198e-05	1.10571e-05	0	0	2.37459e-05
k__Bacteria;p__Proteobacteria;c__Betaproteobacteria;o__Neisseriales;f__Neisseriaceae;g__Vogesella	0	0	0	0	0	0	0	6.29158e-05	0	0	0	0	0	0	0	0	0	0	0	0	0	0	0	0	0	0	0	0	0	0	0	0	0	0	0	0	0	0	0	0	0	0	0	0	0	0	0	0	0
k__Bacteria;p__Proteobacteria;c__Betaproteobacteria;o__Rhodocyclales;f__Rhodocyclaceae;g__Azoarcus	0	0	0	0	0	3.71756e-05	2.98103e-05	3.14579e-05	0	0	0	0	0	1.26298e-05	1.10945e-05	0.00447702	3.38238e-05	0	5.43183e-05	0.000931223	0	0	0.000599915	0.000824632	0	0	0	0.000156984	0	0.00103971	0	0	0	0	0	0	0.000701038	1.24718e-05	0	0	0	0.000156781	0	0	0	3.31712e-05	0	0	0
k__Bacteria;p__Proteobacteria;c__Betaproteobacteria;o__Rhodocyclales;f__Rhodocyclaceae;g__Azospira	0	0	0	0	0	0	0	0	0	0	0	0	0	5.05191e-05	5.54723e-05	8.26526e-05	5.6373e-05	0	0	0	0	0	0	1.26867e-05	0	2.89197e-05	0	2.6164e-05	1.14821e-05	2.26024e-05	5.99298e-05	1.30305e-05	3.54342e-05	1.37669e-05	0	7.48176e-05	9.83913e-05	2.49436e-05	2.753e-05	2.36194e-05	4.31523e-05	0	9.98702e-06	2.7274e-05	3.90594e-05	5.52853e-05	2.18429e-05	3.43212e-05	1.1873e-05
k__Bacteria;p__Proteobacteria;c__Betaproteobacteria;o__Rhodocyclales;f__Rhodocyclaceae;g__C39	0	0	0	0	0	4.95675e-05	0	0	0	0	0	0	0	0	0	0	0	0	0	0	0	0	0	0	0	0	0	0	0	0	0	3.90915e-05	0	0	0	0	0	0	0	0	0	0	0	0	0	0	0	0	0
k__Bacteria;p__Proteobacteria;c__Betaproteobacteria;o__Rhodocyclales;f__Rhodocyclaceae;g__Candidatus Accumulibacter	0	0	0	0	0	0	0	0	0	0	0	0	0	0	0	0	0	0	0	0	0	0	0	0	0	0	0	1.3082e-05	0	0	0	0	0	0	0	0	0	0	0	0	0	0	0	0	1.30198e-05	0	0	0	0
k__Bacteria;p__Proteobacteria;c__Betaproteobacteria;o__Rhodocyclales;f__Rhodocyclaceae;g__Dechloromonas	0	9.78145e-05	0	0	0	0.000830256	0.000596205	0.000283121	0	0	0	0.000378515	3.16629e-05	0.000126298	0.0132246	0.0470844	0.00144315	0.000256318	0.000149375	4.43439e-05	0	0	0	0	0	0	0.000108479	3.9246e-05	0.000137785	0.00064417	0.000227733	0.000156366	4.72456e-05	0	0	0	0.00067644	0	0	1.18097e-05	0	0	0	0	0	0	2.18429e-05	0	0
k__Bacteria;p__Proteobacteria;c__Betaproteobacteria;o__Rhodocyclales;f__Rhodocyclaceae;g__Dok59	0	0	0	0	0	0	0	0	0	0	0	0	0	0	0	0.000950505	0	0	0	0	0	0	0	0	0	0	0	0	0	0	0	0	0	0	0	0	0	0	0	0	0	0	0	0	0	0	0	0	0
k__Bacteria;p__Proteobacteria;c__Betaproteobacteria;o__Rhodocyclales;f__Rhodocyclaceae;g__KD1-23	0	0	0	0	0	0	0	0	0	0	0	0	0	0	0.000588007	0.000165305	0	2.33016e-05	0	0	0	0	0	0	0	1.44599e-05	0	3.9246e-05	4.59284e-05	0	5.99298e-05	0	1.18114e-05	1.37669e-05	2.18314e-05	0	7.37935e-05	0	0	0	1.07881e-05	1.20601e-05	0	1.3637e-05	3.90594e-05	0	0	0	3.56189e-05
k__Bacteria;p__Proteobacteria;c__Betaproteobacteria;o__Rhodocyclales;f__Rhodocyclaceae;g__Propionivibrio	0	0.00124364	0	0	0	0.000718729	0	0	0	0	0.00102568	3.54857e-05	0	0	0	0.00296172	0.000326963	0	0	0	0	0.000355663	0.000804764	0	0	0.000448255	2.71197e-05	0	0.000310017	1.13012e-05	0	0.000443037	0	0	0.000414797	0.000436436	0	0	0	0	0.000690436	4.82404e-05	0.000479377	6.81849e-05	0	0	0.000141979	0.000617782	0
k__Bacteria;p__Proteobacteria;c__Betaproteobacteria;o__Rhodocyclales;f__Rhodocyclaceae;g__Rhodocyclus	0	1.39735e-05	0	3.43471e-05	4.84285e-05	1.23919e-05	0	1.5729e-05	7.4151e-05	0	0	2.36572e-05	0	0	0	0	1.12746e-05	9.32064e-05	6.78979e-05	4.43439e-05	0	0	1.46321e-05	5.07466e-05	0	0	0	0	0	2.26024e-05	0	0	1.18114e-05	0	2.18314e-05	1.24696e-05	2.45978e-05	0	0	1.18097e-05	1.07881e-05	6.03005e-05	3.99481e-05	0	3.90594e-05	2.21141e-05	1.09214e-05	0	0
k__Bacteria;p__Proteobacteria;c__Betaproteobacteria;o__Rhodocyclales;f__Rhodocyclaceae;g__Sterolibacterium	0	0	0	0	0	0	0	0	0	0	0	0	0	0	0	0	4.50984e-05	0	0	0	0	0	0	0	0	0	0	0	0	0	0	0	0	0	0	0	0	0	0	0	0	0	0	0	0	0	0	0	0
k__Bacteria;p__Proteobacteria;c__Betaproteobacteria;o__Rhodocyclales;f__Rhodocyclaceae;g__Sulfuritalea	0	0	0	0	0	0.000173486	0.000178862	0.000251663	0	0	0	8.28001e-05	0	0	6.65668e-05	0.00170815	1.12746e-05	0.00013981	0	0	0	0	0	0	0	0	0.000705113	0	0	0.000124313	0	0	0	0	0	0	0	0	0	0	0	0	0	0	0	0	0	0	0
k__Bacteria;p__Proteobacteria;c__Betaproteobacteria;o__Rhodocyclales;f__Rhodocyclaceae;g__Uliginosibacterium	0	0	0	0	0	0.00019827	0	0.000487598	0	0	0	0	0	1.26298e-05	5.54723e-05	0.000165305	4.50984e-05	6.99048e-05	0	0.000103469	0	0	0	0	0	0	9.49191e-05	0.00013082	0.000183714	0.000169518	0	0.000716678	0	0	0	0.000561132	0	0	0	0	0	0	0	0.000668212	0	0	0.00113583	0	0
k__Bacteria;p__Proteobacteria;c__Betaproteobacteria;o__Rhodocyclales;f__Rhodocyclaceae;g__Zoogloea	0	0	0	0	0	0	0	1.5729e-05	0	0	0	0	0	0	0.000343929	0.000551017	0.000777947	0.00015146	0	0	0	0	0	0	0	0	0	0	0	0	0	0	0	0	0	0	0	0	0	0	0	0	0	0	0	0	0	0	0
k__Bacteria;p__Proteobacteria;c__Deltaproteobacteria;o__Bdellovibrionales;f__Bdellovibrionaceae;g__Bdellovibrio	0.000311126	0.00192834	0.000131278	0.000103041	0	0.00131354	0.00117751	0.000880822	0.000210094	0.00299492	0.000692024	8.28001e-05	1.05543e-05	0.000618859	0.000820991	0.00117091	0.000383336	0.00196899	1.35796e-05	7.39066e-05	0.00169946	0.00134533	0.000834028	0.0025627	0	0.0015472	0.00215602	0.000457869	0.00136637	9.04098e-05	0	0.00336187	0.00133469	1.37669e-05	0.00182293	0.00094769	3.68967e-05	0	0.0008259	0.000661344	0.000312854	0.000373863	0	0.00181372	5.20793e-05	0.00114993	0.00216245	0.000909512	0.0011873
k__Bacteria;p__Proteobacteria;c__Deltaproteobacteria;o__Desulfarculales;f__Desulfarculaceae;g__Desulfarculus	0	0	0	0	0	0	0	0	0	0	0	0	0	0	0	0	0	0	0	0	0	0.000587617	0	0	0	0	0	0	0	0	0	0	0	0	0	0	0	0	0	0	0	0	0	0	0	0	0	0	0
k__Bacteria;p__Proteobacteria;c__Deltaproteobacteria;o__Desulfobacterales;f__Desulfobacteraceae;g__Desulfococcus	0	0	0	0	0	0.000161094	2.98103e-05	0.000188748	0	0	0	0	4.22172e-05	0	0.000221889	0.000495916	0	0	0	0	0	0	0	0	0	0	0	0	0	0	0	0	0	0	0	0	0	0	0	0	0	0	0	0	0	0	0	0	0
k__Bacteria;p__Proteobacteria;c__Deltaproteobacteria;o__Desulfobacterales;f__Desulfobulbaceae;g__Desulfobulbus	0	0	0	0	0	2.47838e-05	0	0	0	0	0	8.28001e-05	0	0	6.65668e-05	0.000261733	2.25492e-05	0	0	0	0	0	0	0	0	0	0	0.000104656	1.14821e-05	6.78073e-05	0	0	0	0	0	0	0	0	0	0	0	0	0	0	0	0	0	0	0
k__Bacteria;p__Proteobacteria;c__Deltaproteobacteria;o__Desulfovibrionales;f__Desulfovibrionaceae;g__Desulfovibrio	0.000636393	0	0.000956453	0.0017517	7.26427e-05	0.000297405	0.000476964	0	0.000593208	0.00245382	0.00347248	0.000768858	0.000928779	0.000265225	0.000632385	0.000440814	0.00149952	0.00104857	0.000230853	0.00217285	0.00098326	0.000649471	0.00302884	0.00194106	0.000749213	0.0015472	0.00429848	0.000156984	0.00102191	0.00298352	0.00121058	0.00113365	0.000248039	0.002244	0.00163736	0.00195773	0.00189403	0.000286851	0.00221617	0.00042515	0.000345218	0.00615065	0.00485369	0.00800491	0.000494753	0.000807165	0.00171467	0.00154445	0.00280202
k__Bacteria;p__Proteobacteria;c__Deltaproteobacteria;o__Desulfuromonadales;f__Geobacteraceae;g__Geobacter	0	0	0	0	0	0.0016729	0.0005813	0.00045614	0	0	0	8.28001e-05	0	0	0.000133134	0.00281019	1.12746e-05	1.16508e-05	0	0	0	0	0	0	0	0	0.000813592	0.000156984	0.000252606	9.04098e-05	0.000671213	0	5.9057e-05	0	0	0	0	0	0	0	0.000625708	0	0	0	0.000768169	0	0	0	0
k__Bacteria;p__Proteobacteria;c__Deltaproteobacteria;o__Myxococcales;f__Myxococcaceae;g__Anaeromyxobacter	0	0	0	0	0	0.000545243	0.000238482	0.00045614	0	0	0	5.91429e-05	0	0	7.76613e-05	0.00170815	1.12746e-05	0	0.000122216	0	0	0	0	0	0	0	0.000311877	0	6.88927e-05	0.000259928	2.39719e-05	0	0	0	0	0	0	0	1.3765e-05	0	0	0	0	0	0	0	0	0	0
k__Bacteria;p__Proteobacteria;c__Deltaproteobacteria;o__Myxococcales;f__Nannocystaceae;g__Nannocystis	0	0	0	0	0	0	0	0	0	0	0	0	0	0	0	0	0	0	0	0	0	0	0	0	0	0	0	0	0	0	0	0	0	0	0	0	0	0	0	0	0	0	0	0	0	0	0	0	0
k__Bacteria;p__Proteobacteria;c__Deltaproteobacteria;o__Myxococcales;f__Nannocystaceae;g__Plesiocystis	0	0	0	0	0	0.000123919	0	0.000141561	0	0	0	0	0	0	1.10945e-05	2.75509e-05	0.000372062	1.16508e-05	1.35796e-05	0	0	0	0	0	0	0	0	1.3082e-05	0	0	0	0	0	0	0	0	0	0	0	0	0	0	0	0	0	0.000132685	0	0	0
k__Bacteria;p__Proteobacteria;c__Deltaproteobacteria;o__Syntrophobacterales;f__Syntrophaceae;g__Desulfobacca	0	0	0	0	0	0.000706337	2.98103e-05	6.29158e-05	0	0	0	0	0	0	6.65668e-05	0.000220407	0.000191668	0	0	0	0	0	0	0	0	0	0	0	0	0	0	0	0	0	0	0	0	0	0	0	0	0	0	0	0	0	0	0	0
k__Bacteria;p__Proteobacteria;c__Deltaproteobacteria;o__Syntrophobacterales;f__Syntrophaceae;g__Desulfomonile	0	0	0	0	0	0.000309797	0	6.29158e-05	1.23585e-05	0	0	0	0	0	0	1.37754e-05	0	0	0	0	0	0	0	0	0	0	0	0	0	0	0	0	0	0	0	0	0	0	0	0	0	0	0	0	0	0	0	0	0
k__Bacteria;p__Proteobacteria;c__Deltaproteobacteria;o__Syntrophobacterales;f__Syntrophaceae;g__Syntrophus	0	0	0	0	0	0	0	0	0	0	0	0	0	0	0	0.000206631	0	0	0	0	0	0	0	0	0	0	0	0	0	0	0	0	0	0	0	0	0	0	0	0	0	0	0	0	0	0	0	0	0
k__Bacteria;p__Proteobacteria;c__Deltaproteobacteria;o__Syntrophobacterales;f__Syntrophobacteraceae;g__Syntrophobacter	0	0	0	0	0	1.23919e-05	0	0.000173019	0	0	0	0	0	0	0	0.000220407	0	0	0	0	0	0	0	0	0	0	0	0	0	0	0	0	0	0	0	0	0	0	0	0	0	0	0	0	0	0	0	0	0
k__Bacteria;p__Proteobacteria;c__Epsilonproteobacteria;o__Campylobacterales;f__Campylobacteraceae;g__Arcobacter	1.41421e-05	0.000726622	0	0	0	1.23919e-05	0	0	0	0	0.000926818	0	0	0.000770416	0	0.000110203	0.000620103	0.000535937	0.000122216	0	0	0.00055669	0	0.0019918	0	0	0.000433916	0	0.000310017	9.04098e-05	0.000898946	0.000820922	0.000661438	0.00159696	0.0015937	0	0.000737935	0.000848081	0	0	0.000420735	0.000144721	0.00036952	0.00118642	0.00209619	0	0.000698972	0.00329484	0
k__Bacteria;p__Proteobacteria;c__Epsilonproteobacteria;o__Campylobacterales;f__Campylobacteraceae;g__Sulfurospirillum	0	0	0	0	0	0	0	0	0	0	0	0	0	0	0	1.37754e-05	0	0	0	0	0	0	0	0	0	0	0	0	0	0	0	0	0	0	0	0	0	0	0	0	0	0	0	0	0	0	0	0	0
k__Bacteria;p__Proteobacteria;c__Epsilonproteobacteria;o__Campylobacterales;f__Helicobacteraceae;g__Sulfuricurvum	0	0	0	0	0	0.000173486	0	1.5729e-05	0	0	0	0	0	0	0	4.13263e-05	3.38238e-05	0	0	0	0	0	0	0	0	0	0	0	0	0	0	1.30305e-05	0	0	0	0	0	0	0	0	0	0	0	0	0	0	0	0	0
k__Bacteria;p__Proteobacteria;c__Gammaproteobacteria;o__Alteromonadales;f__[Chromatiaceae];g__Rheinheimera	0	0	0	0	0	2.47838e-05	0	0	0	0	0	0	0	0	0.000310645	4.13263e-05	0.000214217	0	0	0	0	0	0	0	0	0	0	1.3082e-05	0	0	0	2.6061e-05	3.54342e-05	0	0	0	0	0	0	0	0	0	0	0	0	0	2.18429e-05	0	0
k__Bacteria;p__Proteobacteria;c__Gammaproteobacteria;o__Alteromonadales;f__Alteromonadaceae;g__Cellvibrio	0	0	0	0	0	7.43513e-05	0	0.000235934	0	0	0	0	0	0.000985122	4.43779e-05	0.000289284	0.000112746	0	0	0	0	0	0	0	0	0	0	0	0	0	0	0	0	0	0	0	0	0	2.753e-05	0	0	0	0	0	0	0	0	0	0
k__Bacteria;p__Proteobacteria;c__Gammaproteobacteria;o__Alteromonadales;f__Alteromonadaceae;g__Marinimicrobium	0	0	0	0	0	8.67432e-05	0	0	0	0	0	0	0	0	0	0	0	0	0	0	0	0	0	0	0	0	0	0	0	0	0	0	0	0	0	0	0	0	0	0	0	0	0	0	0	0	0	0	0
k__Bacteria;p__Proteobacteria;c__Gammaproteobacteria;o__Alteromonadales;f__Shewanellaceae;g__Shewanella	0	0	0	0	0	0	0	3.14579e-05	0	0	0	0	0	0	0	0	0	0	0	0	0	0	0	0	0	0	0	0	0	0	0	0	0	0	0	0	0	0	0	0	0	0	0	0	0	0	0	0	0
k__Bacteria;p__Proteobacteria;c__Gammaproteobacteria;o__Enterobacteriales;f__Enterobacteriaceae;g__Citrobacter	0	0	0	0	0	0	0	0	0	0	0	0	0	0	0	0	1.12746e-05	0	0	0	1.2139e-05	0	0	1.26867e-05	0	0	0	0	0	0	0	0	0	0	0	0	0	0	0	0	0	0	0	0	0	0	0	0	0
k__Bacteria;p__Proteobacteria;c__Gammaproteobacteria;o__Enterobacteriales;f__Enterobacteriaceae;g__Erwinia	0	0	0	0	7.26427e-05	0	1.49051e-05	0	0	1.25837e-05	0	0	2.11086e-05	0	0	0	2.25492e-05	0.00013981	8.14775e-05	2.95626e-05	0	0	7.31604e-05	0	4.99476e-05	5.78394e-05	0.000108479	0	0	0	0	0	2.36228e-05	2.75338e-05	0	3.74088e-05	1.22989e-05	0	1.3765e-05	0	3.23642e-05	6.03005e-05	7.98961e-05	1.3637e-05	0	4.42282e-05	3.27643e-05	0.000154445	3.56189e-05
k__Bacteria;p__Proteobacteria;c__Gammaproteobacteria;o__Enterobacteriales;f__Enterobacteriaceae;g__Escherichia	0.00192332	0.00174669	0.00178163	0.00140823	0.00140443	0.000508067	0.000968833	0.000440411	0.00100104	0.000968943	0.00102568	0.000544115	0.000422172	0.000442042	0.000898652	0.00184591	0.000608828	0.00140975	0.000556763	0.000354751	0.000594812	0.000525762	0.00111204	0.00109105	0.00108636	0.000347036	0.000488155	0.000889575	0.00101043	0.000452049	0.00111469	0.000651525	0.000968534	0.00119772	0.00126622	0.000448906	0.000467359	0.000536287	0.00085343	0.000732203	0.00113275	0.00112159	0.000359533	0.000572753	0.000846288	0.000785051	0.00090648	0.00084087	0.00104482
k__Bacteria;p__Proteobacteria;c__Gammaproteobacteria;o__Enterobacteriales;f__Enterobacteriaceae;g__Plesiomonas	0	0	0	0	0	0	0	0	0	0	0	0	0	0	0	0	0	0	0	0	0	0	0	0	0	0.000477175	0	0	0	0	0	0	0	0	0	0.000835464	0	1.24718e-05	0	0	0	0	0.000709078	0	0.000208317	0	0	0	0
k__Bacteria;p__Proteobacteria;c__Gammaproteobacteria;o__Enterobacteriales;f__Enterobacteriaceae;g__Proteus	2.82841e-05	4.19205e-05	3.7508e-05	1.71736e-05	0	1.23919e-05	0	0	0	0	4.94303e-05	0	1.05543e-05	0	0	2.75509e-05	0	1.16508e-05	0	0	0	0	0	0	0	2.89197e-05	1.35599e-05	2.6164e-05	1.14821e-05	0	2.39719e-05	0	0	0	1.09157e-05	0	0	0	1.3765e-05	0	0	0	0	0	0	1.10571e-05	0	0	1.1873e-05
k__Bacteria;p__Proteobacteria;c__Gammaproteobacteria;o__Enterobacteriales;f__Enterobacteriaceae;g__Serratia	0	0	1.8754e-05	0	7.26427e-05	0	0	0	2.4717e-05	2.51674e-05	0	0	0	0	0	0	0.00041716	0	1.35796e-05	2.95626e-05	0	0	1.46321e-05	6.34333e-05	0	0	0	2.6164e-05	0	2.26024e-05	0	0	2.36228e-05	0	3.27472e-05	2.49392e-05	1.22989e-05	0	0	0	0	0	1.9974e-05	0	0	0	2.18429e-05	3.43212e-05	0
k__Bacteria;p__Proteobacteria;c__Gammaproteobacteria;o__Legionellales;f__Coxiellaceae;g__Aquicella	0	0	0	0	0	0	0	0	0	0	0	0	0	0	0	0	0	0	0	0	0	0	0	0	0	0	0	0	0	0	0	0	0	0	0	0	0	0	4.1295e-05	0	0	0	0	0	0	0	0	0	0
k__Bacteria;p__Proteobacteria;c__Gammaproteobacteria;o__Legionellales;f__Legionellaceae;g__Legionella	0	0	0	0	0	0	0	0	0	0	0	0	0	0	0	0	0.000281865	0	0	0	0	0.00120616	0.000760868	0	0	0	0.000406796	3.9246e-05	0	0	0	0	0	0	0	0	0	0	0	0	0	0.000217082	0	2.7274e-05	0	0	1.09214e-05	0	0
k__Bacteria;p__Proteobacteria;c__Gammaproteobacteria;o__Legionellales;f__Legionellaceae;g__Tatlockia	0	0	0	0	0	0	0	0	0	0	0	0	0	0	0	0	0	0	0	0	0.000449144	0	0	0	0.000237251	0	0	0	0	0	0	0	0	0	0	0.000361619	0	0	0	0	0	0	0	0	0	0	0	0	0
k__Bacteria;p__Proteobacteria;c__Gammaproteobacteria;o__Methylococcales;f__Crenotrichaceae;g__Crenothrix	0	0	0	0	0	0.000322189	0.000327913	0.000880822	0	0	0	9.46286e-05	0.000485498	2.52595e-05	0.00032174	0.000454589	0.00116128	3.49524e-05	8.14775e-05	0.000428658	0	0	0	0	0	0	0	0	1.14821e-05	0.000994508	0	0.000104244	0	0	0	0	0	0	0.000426715	0	0	0	1.9974e-05	0	0	0	1.09214e-05	0	0
k__Bacteria;p__Proteobacteria;c__Gammaproteobacteria;o__Methylococcales;f__Methylococcaceae;g__Methylocaldum	0	0	0	0	0	0	0	0	0	0.000843107	0	0	0	0	0	0	0	0	0	0	0	0	0	0	0	0	0.000610194	1.3082e-05	8.03748e-05	0	0	0	0	0	0	0	0	0	0	0	0	0.000603005	0.000439429	0.000109096	0	0	0	0	0
k__Bacteria;p__Proteobacteria;c__Gammaproteobacteria;o__Methylococcales;f__Methylococcaceae;g__Methylomonas	0	0	0	0	0	0	0	1.5729e-05	0	0	0	0	0	0	0	1.37754e-05	0	0	0	0	0	0	0	0	0	0	0	0	0	0	0	0	0	0	0	0	0	0	0	0	0	0	0	0	0	0	0	0	0
k__Bacteria;p__Proteobacteria;c__Gammaproteobacteria;o__Oceanospirillales;f__Halomonadaceae;g__Candidatus Portiera	0	0	0	0	0	0	0	0	0	0	0	0	0	0	0	0	0	0	0	0	0	0	0	0	0	0	0	0	0	0	0	0	0	0	0	0	0	0	0	0	0	0	0	0	0	0	0	0	0
k__Bacteria;p__Proteobacteria;c__Gammaproteobacteria;o__Pasteurellales;f__Pasteurellaceae;g__Haemophilus	7.07104e-05	0	0	0	0	0	0	0	0	0	0	0	0	0	0	0	0	0	0	0	0	0	0	0	0	0	0	0	0	0	0	0	0	0	0	0	0	0	0	0	0	0	0	0	0	0	0	0	0
k__Bacteria;p__Proteobacteria;c__Gammaproteobacteria;o__Pseudomonadales;f__Moraxellaceae;g__Acinetobacter	0.00295569	0.00508636	0.00136904	0.00408731	0.00348685	0.00923195	0.0115068	0.0070623	0.00397944	0.00348568	0.00290403	0	0.00320851	0.00217232	0.00285128	0.00552395	0.00861379	0.00382146	0.00715644	0.0060899	0.00191796	0.0097266	0.00586746	0.00284181	0.00549423	0.00513325	0.0110513	0.00533745	0.00412208	0.00504035	0.00248109	0.00218912	0.00154729	0.004075	0.00824137	0.00911528	0.00734245	0.003093	0.011893	0.00533799	0.00178003	0.00349743	0.00451413	0.005973	0.0053902	0.00710969	0.00644365	0.00344928	0.00520036
k__Bacteria;p__Proteobacteria;c__Gammaproteobacteria;o__Pseudomonadales;f__Moraxellaceae;g__Alkanindiges	0.000141421	0.00138338	0	0	0	0	0	0	0	0	0	0	0	0	0	0	4.50984e-05	0.000640794	0.000678979	0.000694722	1.2139e-05	0	0	0	1.24869e-05	0.000694073	1.35599e-05	0	0	0	0	0	0	0.000289105	0.000251062	0	0	0.000311795	0.000123885	0	0	0.000868328	1.9974e-05	4.0911e-05	0.000143218	0.00145953	9.8293e-05	0.000583461	0
k__Bacteria;p__Proteobacteria;c__Gammaproteobacteria;o__Pseudomonadales;f__Moraxellaceae;g__Enhydrobacter	2.82841e-05	0	0	0	0	0	1.49051e-05	3.14579e-05	0	0	0	0	0	0	0	9.6428e-05	0	0	0.000353069	0	0	0	0	0	0	0	0	0	0	0	0	0	0	0	0	0	0	0	1.3765e-05	0	0	0	0	0	0	0	0	0	0
k__Bacteria;p__Proteobacteria;c__Gammaproteobacteria;o__Pseudomonadales;f__Moraxellaceae;g__Perlucidibaca	0	0	0	0	0	2.47838e-05	0	0	0	0	0	3.54857e-05	9.49888e-05	0.000328374	0	9.6428e-05	6.76476e-05	0	0	1.47813e-05	1.2139e-05	0	2.92642e-05	0	0	2.89197e-05	1.35599e-05	0	0	0	3.59579e-05	1.30305e-05	0.000129925	4.13007e-05	1.09157e-05	1.24696e-05	4.91957e-05	1.24718e-05	1.3765e-05	3.54292e-05	1.07881e-05	8.44208e-05	0	4.0911e-05	1.30198e-05	3.31712e-05	1.09214e-05	1.71606e-05	0
k__Bacteria;p__Proteobacteria;c__Gammaproteobacteria;o__Pseudomonadales;f__Moraxellaceae;g__Psychrobacter	0	0	0	0	0	0	0	0	0	0	0	0	0	0	0	0	0	0	0	0	0	0	0	0.00109105	0	0	0	0	0	0	0	0	0	0	0	0	0	0	0	0	0.00106802	0	0	0	0	0	0	0	0
k__Bacteria;p__Proteobacteria;c__Gammaproteobacteria;o__Pseudomonadales;f__Pseudomonadaceae;g__Pseudomonas	0.00149906	0.000377285	0.000825175	0.0017517	7.26427e-05	0.00143746	0.00150542	0.00075499	0.000667359	0	1.23576e-05	0	0	0	7.76613e-05	0.000551017	0.000428435	2.33016e-05	0.0012629	0.000576471	9.71121e-05	0.000201027	0.00134615	0	0.000824135	0.000694073	0	0.00102039	0.000470767	0.000587664	0.000815045	0	0.00132288	0.00169333	0	0.00153376	0.000602647	0.000311795	0.00022024	9.44778e-05	0	0.000639186	0.000549286	0.000627301	0.000234357	0.000950907	0.000436858	0.000652103	0
k__Bacteria;p__Proteobacteria;c__Gammaproteobacteria;o__Thiotrichales;f__Thiotrichaceae;g__Thioploca	0	0	0	0	0	0.000557635	0	0	0	0	0	0	0	0	1.10945e-05	9.6428e-05	0	0	0	0	0	0	0	0	0	0	0	0	0	0	0	0	0	0	0	0	0	0	0	0	0	0	0	0	0	0	0	0	0
k__Bacteria;p__Proteobacteria;c__Gammaproteobacteria;o__Thiotrichales;f__Thiotrichaceae;g__Thiothrix	0	0	0	0	0	0	0	0	0	0	0	0	0	0	0	4.13263e-05	0	0	0	0	0	0	0	0	0	0	0	0	0	0	0	0	0.000448833	0	0	0	0	0	0	0	0	0	0	0	0	0	0	0	0
k__Bacteria;p__Proteobacteria;c__Gammaproteobacteria;o__Vibrionales;f__Pseudoalteromonadaceae;g__Pseudoalteromonas	0	4.19205e-05	0	0	0	0	0	0	0	0	0	0	0	0	0	0	0	0	0	0	0	0	0	0	0	0	0	0	0	0	0	0	0	0	0	0	0	0	5.506e-05	0	0	0	0	0	0	0	1.09214e-05	0	0
k__Bacteria;p__Proteobacteria;c__Gammaproteobacteria;o__Xanthomonadales;f__Sinobacteraceae;g__Steroidobacter	0	0	0	0	0	2.47838e-05	0	1.5729e-05	0	0	0	0	0	0	0	0.000371937	0	0	0	0	0	0	0	0	0	0	0	0	0	1.13012e-05	0	0	0	0	0	0	0	0	0	0	0	0	0	0	0	0	0	0	0
k__Bacteria;p__Proteobacteria;c__Gammaproteobacteria;o__Xanthomonadales;f__Xanthomonadaceae;g__Dokdonella	0	0	0	0	0	9.9135e-05	0.000119241	0.00202904	0	0	0	0	0	0	0	0	2.25492e-05	0	0	0	0	0	0	0	0	1.44599e-05	0	0	0	0	0	0	0	0	0	0	0	0	0	0	0	0	0	0	0	0	0	0	0
k__Bacteria;p__Proteobacteria;c__Gammaproteobacteria;o__Xanthomonadales;f__Xanthomonadaceae;g__Lysobacter	0	0	0	0	0	0.000371756	0.00128184	0.000251663	0	0	0	0	0	0	0	8.26526e-05	7.89221e-05	0	0	0.00180332	0	0	0	0	0	1.44599e-05	0	7.84919e-05	6.88927e-05	0	0	0	0	0	0.000120073	0	0	0	0.000151415	0	0	0	9.98702e-06	0	0	6.63423e-05	0.00090648	0.00029173	0
k__Bacteria;p__Proteobacteria;c__Gammaproteobacteria;o__Xanthomonadales;f__Xanthomonadaceae;g__Stenotrophomonas	0.000551541	5.5894e-05	0	8.58679e-05	0	1.23919e-05	8.94308e-05	1.5729e-05	0	0	1.23576e-05	0	6.33259e-05	0.000126298	8.87558e-05	5.51017e-05	0	0	0	0	0	0	0	1.26867e-05	0	0	0	0	0	0	0	0	0.000732307	0	0	0	0	0	4.1295e-05	0	3.23642e-05	1.20601e-05	0	0	0	0	0.0003058	0	0
k__Bacteria;p__Spirochaetes;c__[Leptospirae];o__[Leptospirales];f__Leptospiraceae;g__Leptonema	0	0	0	0	0	0	0	0	0	0	0	0	0	0	0	0	0	0	0	0	0	0	0	0	0	0	0	0	0	0	0	0	0	0	0	0	0	0	0	0	0	0	0	0	0	0	0	0	0
k__Bacteria;p__Spirochaetes;c__[Leptospirae];o__[Leptospirales];f__Leptospiraceae;g__Leptospira	0	0	0	0	0	0	0	0	0	0	0	0	0	0	0	0	0.000315689	0	0	0	0	0	0	0	0	0	0	1.3082e-05	0	0	0	0	0	0	0	0	0	0	6.8825e-05	0	0	0	0	0	0	0	0	0	0
k__Bacteria;p__Spirochaetes;c__[Leptospirae];o__[Leptospirales];f__Leptospiraceae;g__Turneriella	0	0	0	0	0	0	0.000283197	0	0	0	0	0	0	0	0	5.51017e-05	1.12746e-05	0	0	0	0	0	0	0	0	0	0	3.9246e-05	0	0	0	0	0	0	0	0	0	0	0	0	0	0	0	0	0.000390594	0	0	0	0
k__Bacteria;p__Spirochaetes;c__[Leptospirae];o__[Leptospirales];f__Sediment-4;g__SJA-88	0	0	0	0	0	0	0	3.14579e-05	0	0	0	0	0	0	0	0.000371937	0	0	0	0	0	0	0	0	0	0	0	0	0	1.13012e-05	0	0	0	0	0	0	0	0	0	0	0	0	0	0	0	0	0	0	0
k__Bacteria;p__Spirochaetes;c__Spirochaetes;o__[Borreliales];f__[Borreliaceae];g__Borrelia	0	0	0	0	0	0	0	0	0	0	0	0	0	0	0	0	0	0.000361175	0.000190114	0.000399095	0	0	0	0	0	0	0	0	0	0	0	0	0	0	0	0	0	0	0	0	0	0	0	0	0	0	0	0	0
k__Bacteria;p__Spirochaetes;c__Spirochaetes;o__[Borreliales];f__[Borreliaceae];g__Spironema	0	0	0	0	0	0	0	1.5729e-05	0	0	0	0	0	0	0	0	0	0	0	0	0	0	0	0	0	0	0	0	0	0	0	0	0	0	0	0	0	0	0	0	0	0	0	0	0	0	0	0	0
k__Bacteria;p__Spirochaetes;c__Spirochaetes;o__Spirochaetales;f__Spirochaetaceae;g__Spirochaeta	0	0	0	0	0	0	0	0	0	0	0	0	0	0.000252595	0	1.37754e-05	0	0	0	0	0	0	0	0	0	0	0	0	0	0	0	0	0	0	0	0	0	0	0	0	0	0	0	0	0	0	0	0	0
k__Bacteria;p__Spirochaetes;c__Spirochaetes;o__Spirochaetales;f__Spirochaetaceae;g__Treponema	0	0.00296238	0	0	0.000435856	7.43513e-05	0.000432249	0.000125832	0	0.000666935	0.00632708	0.00110006	0.000844345	0.000353634	0.000388306	0.00115714	0.0012853	0.00567394	0.00286529	0.00218763	0.00203935	0.00157729	0.00548703	0.000494779	0.00191049	0.00214006	0.00318657	0.000170066	0	0.00135615	0.000707171	0.000416976	0	0.000963683	0	6.2348e-05	0.0011315	9.97743e-05	0.00341372	0	0.000755165	0.0020261	0.00286627	0.00141825	0.00234357	0.00067448	0.00184572	0.000257409	0
k__Bacteria;p__Synergistetes;c__Synergistia;o__Synergistales;f__Dethiosulfovibrionaceae;g__HA73	0	0.00023755	0	0.00072129	0.000823284	0.000371756	0	0	0	0.000289425	0	0	0	0	0	0	0	0.00120003	0.000407387	0	0.000509839	0	0.00222408	0	0.000636831	0.000650693	0.000786473	0.000117738	0	0	0	0.000573342	0	0	0.00124439	0.00189538	0.00386186	0	0.00188581	0.00118097	0	0.00237584	0.00152801	0.00181372	0.000950447	0.000829279	0.0035167	0.000549139	0
k__Bacteria;p__Synergistetes;c__Synergistia;o__Synergistales;f__Dethiosulfovibrionaceae;g__TG5	0.00172533	0.00357722	0.0016316	0.00973742	0.00602935	0.000867432	0.00234011	0.00224924	0.0116911	0.00908542	0.00574627	0.00487338	0.00458057	0.00339741	0.00449326	0.00137754	0.00731721	0.0102527	0.00752309	0.00685853	0.014761	0.016778	0.0119544	0.0136128	0.00625593	0.0159781	0.00706469	0.00121662	0.00549993	0.00731189	0.00727547	0.00441734	0.00681518	0.0122801	0.00745544	0.010886	0.0164067	0.00723363	0.00949785	0.00821957	0.010281	0.00890036	0.00865874	0.0105959	0.00512981	0.0106258	0.0116313	0.00446176	0.00866726
k__Bacteria;p__Synergistetes;c__Synergistia;o__Synergistales;f__Synergistaceae;g__Candidatus Tammella	0.00135764	0.00176066	0	0	0.00108964	0	0.000134146	0	0.000667359	0.00103186	0.00161884	0	0	0	0.000454873	0.000137754	0	0	0.000353069	0	0.0004977	0	0.000497491	0.000938812	0	0	0.000813592	5.23279e-05	0.000574106	0.000406844	0.000227733	0.000716678	0	0	0.00102608	0	0.000418163	9.97743e-05	0.00060566	0.000661344	0.000873834	0.000434164	0.00189753	0.000477294	0.000820248	4.42282e-05	0.000851872	0.00163026	0
k__Bacteria;p__Synergistetes;c__Synergistia;o__Synergistales;f__TTA_B6;g__E6	0	0	0	0	0	0	0	0	0	0	0	0	0	0	0	0	0	0	0	0	0	0	0	0	0	0	0	0	0	0	0	0	0	0	0	0	0	0	0	1.18097e-05	0	0	9.98702e-06	0	0	0	1.09214e-05	0	0
k__Bacteria;p__Tenericutes;c__Mollicutes;o__Mycoplasmatales;f__Mycoplasmataceae;g__Mycoplasma	0.000155563	0	0	0	0	0	0	0	0	0	0	0	0	0	0	0	0.000901967	0	0	0	0	0	0	0	0	0	0	0	0	0	0	0	1.18114e-05	0	0	0	0	0	0	0	0	0	0	0	0	0	0	0	0
k__Bacteria;p__Verrucomicrobia;c__[Pedosphaerae];o__[Pedosphaerales];f__[Pedosphaeraceae];g__Pedosphaera	0	0	0	0	0	0	0	0	0	0	0	0	0	0	0	0.000537242	0	0	0	0	0	0	0	0	0	0	0	0	0	0	0	0	0	0	0	0	0	0	0	0	0	0	0	0	0	0	0	0	0
k__Bacteria;p__Verrucomicrobia;c__[Spartobacteria];o__[Chthoniobacterales];f__[Chthoniobacteraceae];g__Candidatus Xiphinematobacter	0	0	0	0	0	0	0	0	1.23585e-05	0	0	0	0	0	5.54723e-05	0.000179081	0	0	0	0	0	0	0.00229724	0.000647019	0	0	0	0	0.000332981	0.00037294	0	0.00204579	0	0	0.000174652	0	0	0	0.000178945	0	0	0	9.98702e-06	0.000436383	0.000130198	0	6.55287e-05	0.00027457	0
k__Bacteria;p__Verrucomicrobia;c__[Spartobacteria];o__[Chthoniobacterales];f__[Chthoniobacteraceae];g__Chthoniobacter	0	0	0	0	0	0.000520459	1.49051e-05	9.43738e-05	0	0	0	0.000177429	0	2.52595e-05	0.000144228	0.000798975	2.25492e-05	0	0	0	0	0	0	0	0	0	0	0	0	5.65061e-05	0	0	0	0	0	0	0.000860924	0	0	0	0	0	0	0	0	0	1.09214e-05	0	0
k__Bacteria;p__Verrucomicrobia;c__[Spartobacteria];o__[Chthoniobacterales];f__[Chthoniobacteraceae];g__DA101	0	0	0	0	0	0.000322189	0.000193767	0.000141561	0	0	0	0	0	0	0.000155323	0.000840301	0	0	0	0	0	0	0	0	0	0	0	0	0	0	0	0	0	0	0	0	0	0	0	0	0	0	0	6.81849e-05	0	0	0	0	0
k__Bacteria;p__Verrucomicrobia;c__[Spartobacteria];o__[Chthoniobacterales];f__[Chthoniobacteraceae];g__Ellin506	0	0	0	0	0	0	0	0	0	0	0	0	0	0	0	0	0	0	0	0	0	0	0	0	0	0	0	0	0	0	0	0	0	0	0	0	0	0	0	0	0	0	0	0	0	0	0	0	0
k__Bacteria;p__Verrucomicrobia;c__[Spartobacteria];o__[Chthoniobacterales];f__[Chthoniobacteraceae];g__heteroC45_4W	0	0	0	0	0	0	0	0	0	0	0	0	0	0	1.10945e-05	8.26526e-05	0	0	0	0	0	0	0	0	0	0	0	0	0	0	0	0	0	0	0	0	0	0	0	0	0	0	0	0	0	0	0	0	0
k__Bacteria;p__Verrucomicrobia;c__[Spartobacteria];o__[Chthoniobacterales];f__[Chthoniobacteraceae];g__OR-59	0	0	0	0	0	0	0	0	0	0	0	0	0	0	0	2.75509e-05	0	0	0	0	0	0	0	0	0	0	0	0	0	0	0	0	0	0	0	0	0	0	0	0	0	0	0	0	0	0	0	0	0
k__Bacteria;p__Verrucomicrobia;c__Opitutae;o__Opitutales;f__Opitutaceae;g__Opitutus	0	0	0	0.0011678	0.000992784	0.000731121	0	0.000959466	0	0.00176172	0.0028546	0.00105274	0.00150927	0.0025891	0.000277362	0.00354029	0.000360787	0.00168937	0.00148017	0.00248326	0.00137171	0.00106699	0.00206312	0.000596273	0.00112382	0.0014749	0.000176278	0.00189689	0.00142378	0.000248627	0.0013664	0	0.00177171	0.000509375	0.00292541	0	0	0.00140931	0.00108744	0.000932968	0.000463887	0.00121807	0.00194747	0.00192281	0.00145822	0.00137107	0.000731737	3.43212e-05	0.00224399
k__Bacteria;p__Verrucomicrobia;c__Verrucomicrobiae;o__Verrucomicrobiales;f__Verrucomicrobiaceae;g__Akkermansia	0	0	0	0.00176888	0.00154971	0.00128876	0.00135637	0.000393224	0.001965	0.00596467	0.00297818	0.000354857	0	0.00107353	0.000443779	0.000220407	0.00144315	0.00622153	0.00469853	0.00778975	0.000570534	0.00214944	0.00174122	0.00260076	0.00315918	0.00669491	0.0021289	0.000300886	0.00202085	0.00314174	0.00142633	0.00321853	0.00131106	0.00757179	0.00387508	0.00379076	0.0056206	0.000785722	0.00663473	0.00387359	0.00094935	0.00125425	0.000249675	0.00058639	0.00541624	0.00256524	0	0.00229952	0.00182844
k__Bacteria;p__Verrucomicrobia;c__Verrucomicrobiae;o__Verrucomicrobiales;f__Verrucomicrobiaceae;g__Luteolibacter	0	0	0	0	0	0.00099135	0.000447154	0.0010853	0	0	0	0.000177429	0	0.00055571	0.0018084	0.00155662	0.000315689	8.15556e-05	5.43183e-05	2.95626e-05	0	0	0	0.00126867	0	0	0.000935631	7.84919e-05	1.14821e-05	0.000158217	0	0	0	0	0	0	0.000430462	0.00134695	0.00104614	0	0.000442311	0.00113365	0	0	9.11387e-05	2.21141e-05	0	0	0
k__Bacteria;p__Verrucomicrobia;c__Verrucomicrobiae;o__Verrucomicrobiales;f__Verrucomicrobiaceae;g__Prosthecobacter	0	0	0	0	0	7.43513e-05	0.000178862	0.000110103	0	0	0	2.36572e-05	4.22172e-05	2.52595e-05	0.000232984	0.000247958	0.000293139	6.99048e-05	9.5057e-05	4.43439e-05	0	0.00194841	0	0	0	0	0	0.000170066	0.000172232	0.000339037	0	0	9.44912e-05	0.000371706	0.000665859	0	0	0	0.00019271	0.000732203	0.000248126	0	0	2.7274e-05	3.90594e-05	0	0	0	0
Unassigned bacteria	0.894741	0.865561	0.897509	0.84166	0.807037	0.79862	0.772891	0.826997	0.795306	0.741959	0.778688	0.890929	0.834308	0.822729	0.646796	0.707851	0.714313	0.704081	0.668889	0.673451	0.716906	0.68247	0.71087	0.741129	0.727961	0.692988	0.690225	0.669013	0.677422	0.66997	0.680311	0.782547	0.77295	0.68756	0.649715	0.662136	0.666367	0.711902	0.677596	0.745382	0.731248	0.663559	0.663268	0.651684	0.650874	0.629169	0.679434	0.712011	0.725165
Unassigned sequences	0.0420727	0.0554189	0.0427403	0.0670456	0.0966148	0.066594	0.0591286	0.0463061	0.0841984	0.113102	0.0794098	0.0478466	0.0762655	0.0818157	0.0629389	0.0680369	0.0810756	0.113956	0.123778	0.135042	0.141905	0.143811	0.111306	0.110272	0.121135	0.120827	0.136155	0.0520009	0.0680315	0.120528	0.105297	0.0888811	0.0973495	0.112544	0.125684	0.113424	0.122128	0.108991	0.103045	0.0830223	0.105799	0.133493	0.13086	0.138388	0.121123	0.121484	0.125324	0.114633	0.110217
[truncated: 215 more columns]
