# Supplementary material for: The effects of taxonomy, diet, and ecology on the microbiota of riverine macroinvertebrates
Source: Ecol Evol. 2020 Nov 18;10(24):14000–19. doi: 10.1002/ece3.6993 (PMC7771166; doi:10.1002/ece3.6993)
Supplement: Supplementary file 14 — Dataset S12 [file ECE3-10-14000-s014.xlsx]

## Sheet: DATASET S12
DATASET S12. Summary of the 25 most abundant bacterial OTUs across the microbiota of each invertebrate order from univariate order-level taxonomy test group 3. These OTUs represent the bacteria most likely to comprise the core microbiota of each invertebrate taxon. The OTU data includes both taxonomic descriptions (generated using the Greengenes bacterial database (v13_8)) and the mean number of …
Host invertebrate order	Bacterial OTU ID	Taxonomy of bacterial OTU	Mean number of sequences per OTU across all relevant invertebrates
Ephemeroptera	denovo57918	k__Bacteria; p__Proteobacteria; c__Gammaproteobacteria; o__Enterobacteriales; f__Enterobacteriaceae	17508.2
	denovo47974	k__Bacteria; p__Bacteroidetes; c__Bacteroidia; o__Bacteroidales; f__; g__; s__	6605.25
	denovo11677	k__Bacteria; p__Proteobacteria; c__Betaproteobacteria; o__Burkholderiales; f__Comamonadaceae; g__Delftia; s__	2532.5
	denovo9889	k__Bacteria; p__Bacteroidetes; c__Bacteroidia; o__Bacteroidales; f__Rikenellaceae; g__PW3; s__	2268.5
	denovo49772	k__Bacteria; p__Proteobacteria; c__Gammaproteobacteria; o__Pseudomonadales; f__Moraxellaceae; g__; s__	1335.5
	denovo20014	k__Bacteria; p__Proteobacteria; c__Deltaproteobacteria; o__Desulfovibrionales; f__Desulfovibrionaceae; g__; s__	1308.75
	denovo44966	k__Bacteria; p__Firmicutes; c__Clostridia; o__Clostridiales; f__Lachnospiraceae; g__; s__	947.5
	denovo44044	k__Bacteria; p__Bacteroidetes; c__Bacteroidia; o__Bacteroidales; f__Porphyromonadaceae; g__Dysgonomonas; s__	827
	denovo44788	k__Bacteria; p__Proteobacteria; c__Betaproteobacteria; o__Methylophilales; f__Methylophilaceae; g__Methylotenera; s__mobilis	754.25
	denovo48580	k__Bacteria; p__Firmicutes; c__Clostridia; o__Clostridiales; f__Ruminococcaceae; g__; s__	674.25
	denovo4831	k__Bacteria; p__Bacteroidetes; c__Bacteroidia; o__Bacteroidales; f__; g__; s__	672
	denovo50364	k__Bacteria; p__Bacteroidetes; c__Bacteroidia; o__Bacteroidales; f__Porphyromonadaceae	640.75
	denovo10489	k__Bacteria; p__Proteobacteria; c__Alphaproteobacteria; o__; f__; g__; s__	617.5
	denovo864	k__Bacteria; p__Bacteroidetes; c__Bacteroidia; o__Bacteroidales; f__; g__; s__	591.25
	denovo28417	k__Bacteria; p__Proteobacteria; c__Deltaproteobacteria; o__Desulfovibrionales; f__Desulfovibrionaceae; g__; s__	540.75
	denovo34524	k__Bacteria; p__Cyanobacteria; c__Synechococcophycideae; o__Pseudanabaenales; f__; g__; s__	521.75
	denovo30958	k__Bacteria; p__Proteobacteria; c__Alphaproteobacteria; o__Rhizobiales; f__; g__; s__	495.5
	denovo59091	k__Bacteria; p__Bacteroidetes; c__Bacteroidia; o__Bacteroidales; f__Porphyromonadaceae; g__Paludibacter; s__	479.75
	denovo2228	k__Bacteria; p__Firmicutes; c__Clostridia; o__Clostridiales; f__; g__; s__	470.5
	denovo6749	k__Bacteria; p__Bacteroidetes; c__Flavobacteriia; o__Flavobacteriales; f__Flavobacteriaceae; g__Flavobacterium; s__	451.75
	denovo22952	k__Bacteria; p__Planctomycetes; c__vadinHA49; o__PeHg47; f__; g__; s__	435.75
	denovo49436	k__Bacteria; p__Bacteroidetes; c__Bacteroidia; o__Bacteroidales; f__; g__; s__	410.75
	denovo3314	k__Bacteria; p__Proteobacteria; c__Betaproteobacteria; o__Burkholderiales; f__; g__; s__	393.5
	denovo42468	k__Bacteria; p__Bacteroidetes; c__Bacteroidia; o__Bacteroidales; f__; g__; s__	365
	denovo30732	k__Bacteria; p__Firmicutes; c__Clostridia; o__Clostridiales; f__Lachnospiraceae; g__; s__	360.5
Plecoptera	denovo57918	k__Bacteria; p__Proteobacteria; c__Gammaproteobacteria; o__Enterobacteriales; f__Enterobacteriaceae	18806
	denovo48427	k__Bacteria; p__Proteobacteria; c__Gammaproteobacteria; o__Enterobacteriales; f__Enterobacteriaceae	6686.75
	denovo47974	k__Bacteria; p__Bacteroidetes; c__Bacteroidia; o__Bacteroidales; f__; g__; s__	6151.5
	denovo11677	k__Bacteria; p__Proteobacteria; c__Betaproteobacteria; o__Burkholderiales; f__Comamonadaceae; g__Delftia; s__	2485
	denovo9889	k__Bacteria; p__Bacteroidetes; c__Bacteroidia; o__Bacteroidales; f__Rikenellaceae; g__PW3; s__	1974.25
	denovo20014	k__Bacteria; p__Proteobacteria; c__Deltaproteobacteria; o__Desulfovibrionales; f__Desulfovibrionaceae; g__; s__	1315
	denovo49772	k__Bacteria; p__Proteobacteria; c__Gammaproteobacteria; o__Pseudomonadales; f__Moraxellaceae; g__; s__	1107
	denovo50364	k__Bacteria; p__Bacteroidetes; c__Bacteroidia; o__Bacteroidales; f__Porphyromonadaceae	817.25
	denovo44966	k__Bacteria; p__Firmicutes; c__Clostridia; o__Clostridiales; f__Lachnospiraceae; g__; s__	816.75
	denovo44788	k__Bacteria; p__Proteobacteria; c__Betaproteobacteria; o__Methylophilales; f__Methylophilaceae; g__Methylotenera; s__mobilis	814.25
	denovo10489	k__Bacteria; p__Proteobacteria; c__Alphaproteobacteria; o__; f__; g__; s__	591.25
	denovo35015	k__Bacteria; p__Proteobacteria; c__Gammaproteobacteria; o__Pseudomonadales; f__Moraxellaceae; g__Acinetobacter; s__johnsonii	533.75
	denovo42468	k__Bacteria; p__Bacteroidetes; c__Bacteroidia; o__Bacteroidales; f__; g__; s__	501.25
	denovo15995	k__Bacteria; p__Synergistetes; c__Synergistia; o__Synergistales; f__Dethiosulfovibrionaceae; g__TG5; s__	493.75
	denovo2228	k__Bacteria; p__Firmicutes; c__Clostridia; o__Clostridiales; f__; g__; s__	490
	denovo28417	k__Bacteria; p__Proteobacteria; c__Deltaproteobacteria; o__Desulfovibrionales; f__Desulfovibrionaceae; g__; s__	479.25
	denovo3314	k__Bacteria; p__Proteobacteria; c__Betaproteobacteria; o__Burkholderiales; f__; g__; s__	479
	denovo4831	k__Bacteria; p__Bacteroidetes; c__Bacteroidia; o__Bacteroidales; f__; g__; s__	467.5
	denovo48580	k__Bacteria; p__Firmicutes; c__Clostridia; o__Clostridiales; f__Ruminococcaceae; g__; s__	465.25
	denovo44044	k__Bacteria; p__Bacteroidetes; c__Bacteroidia; o__Bacteroidales; f__Porphyromonadaceae; g__Dysgonomonas; s__	461.25
	denovo11164	k__Bacteria; p__Proteobacteria; c__Gammaproteobacteria; o__Enterobacteriales; f__Enterobacteriaceae; g__; s__	431.25
	denovo54775	k__Bacteria; p__Proteobacteria; c__Gammaproteobacteria; o__Enterobacteriales; f__Enterobacteriaceae; g__; s__	425.5
	denovo30958	k__Bacteria; p__Proteobacteria; c__Alphaproteobacteria; o__Rhizobiales; f__; g__; s__	421.5
	denovo35150	k__Bacteria; p__Bacteroidetes; c__Flavobacteriia; o__Flavobacteriales; f__[Weeksellaceae]; g__Chryseobacterium; s__	415.75
	denovo30732	k__Bacteria; p__Firmicutes; c__Clostridia; o__Clostridiales; f__Lachnospiraceae; g__; s__	415.25
Trichoptera	denovo57918	k__Bacteria; p__Proteobacteria; c__Gammaproteobacteria; o__Enterobacteriales; f__Enterobacteriaceae	17547.8
	denovo47974	k__Bacteria; p__Bacteroidetes; c__Bacteroidia; o__Bacteroidales; f__; g__; s__	7119.33
	denovo9889	k__Bacteria; p__Bacteroidetes; c__Bacteroidia; o__Bacteroidales; f__Rikenellaceae; g__PW3; s__	2694.89
	denovo11677	k__Bacteria; p__Proteobacteria; c__Betaproteobacteria; o__Burkholderiales; f__Comamonadaceae; g__Delftia; s__	2233.22
	denovo20014	k__Bacteria; p__Proteobacteria; c__Deltaproteobacteria; o__Desulfovibrionales; f__Desulfovibrionaceae; g__; s__	1329.89
	denovo49772	k__Bacteria; p__Proteobacteria; c__Gammaproteobacteria; o__Pseudomonadales; f__Moraxellaceae; g__; s__	1212.78
	denovo10489	k__Bacteria; p__Proteobacteria; c__Alphaproteobacteria; o__; f__; g__; s__	1001.22
	denovo50364	k__Bacteria; p__Bacteroidetes; c__Bacteroidia; o__Bacteroidales; f__Porphyromonadaceae	856.778
	denovo44966	k__Bacteria; p__Firmicutes; c__Clostridia; o__Clostridiales; f__Lachnospiraceae; g__; s__	813.222
	denovo44788	k__Bacteria; p__Proteobacteria; c__Betaproteobacteria; o__Methylophilales; f__Methylophilaceae; g__Methylotenera; s__mobilis	771.667
	denovo2228	k__Bacteria; p__Firmicutes; c__Clostridia; o__Clostridiales; f__; g__; s__	628.778
	denovo48580	k__Bacteria; p__Firmicutes; c__Clostridia; o__Clostridiales; f__Ruminococcaceae; g__; s__	627.778
	denovo4831	k__Bacteria; p__Bacteroidetes; c__Bacteroidia; o__Bacteroidales; f__; g__; s__	563.222
	denovo44044	k__Bacteria; p__Bacteroidetes; c__Bacteroidia; o__Bacteroidales; f__Porphyromonadaceae; g__Dysgonomonas; s__	560.333
	denovo30732	k__Bacteria; p__Firmicutes; c__Clostridia; o__Clostridiales; f__Lachnospiraceae; g__; s__	493.444
	denovo10127	k__Bacteria; p__Proteobacteria; c__Deltaproteobacteria; o__Desulfarculales; f__Desulfarculaceae; g__; s__	484
	denovo864	k__Bacteria; p__Bacteroidetes; c__Bacteroidia; o__Bacteroidales; f__; g__; s__	483.444
	denovo28417	k__Bacteria; p__Proteobacteria; c__Deltaproteobacteria; o__Desulfovibrionales; f__Desulfovibrionaceae; g__; s__	477
	denovo13873	k__Bacteria; p__OD1; c__ZB2; o__; f__; g__; s__	476.222
	denovo3460	k__Bacteria; p__Proteobacteria; c__Deltaproteobacteria; o__Desulfovibrionales; f__Desulfovibrionaceae; g__; s__	461.556
	denovo15995	k__Bacteria; p__Synergistetes; c__Synergistia; o__Synergistales; f__Dethiosulfovibrionaceae; g__TG5; s__	430.889
	denovo32870	k__Bacteria; p__Proteobacteria; c__Alphaproteobacteria; o__Sphingomonadales; f__Sphingomonadaceae; g__; s__	423.333
	denovo3314	k__Bacteria; p__Proteobacteria; c__Betaproteobacteria; o__Burkholderiales; f__; g__; s__	421
	denovo42468	k__Bacteria; p__Bacteroidetes; c__Bacteroidia; o__Bacteroidales; f__; g__; s__	409.333
	denovo30958	k__Bacteria; p__Proteobacteria; c__Alphaproteobacteria; o__Rhizobiales; f__; g__; s__	384.333
